# Supplementary material for: Genetic association with high‐resolution climate data reveals selection footprints in the genomes of barley landraces across the Iberian Peninsula
Source: Mol Ecol. 2019 Apr 2;28(8):1994–2012. doi: 10.1111/mec.15009 (PMC6563438; doi:10.1111/mec.15009)
Supplement: Supplementary file 2 [file MEC-28-1994-s002.xlsx]

## Sheet: reference
Title: Genetic association with high-resolution climate data reveals selection footprints in the genomes of barley landraces across the Iberian Peninsula
Authors: Bruno Contreras-Moreira, Roberto Serrano-Notivoli, Naheif E. Mohamed, Carlos P. Cantalapiedra, Santiago Beguería, Ana M. Casas, Ernesto Igartua
Content:
· Table S1. Barley accessions studied, including row type and results from the Structure analysis.
· Table S2. Markers used in this study, alleles, missing data and minum allele frequency.
· Table S3. Physical and genetic position of markers used in this study according to Mascher et al. (2017) and Beier et al. (2017), respectively.
· Table S4. Climatic variables corresponding to the coordinates of the collection sites for 135 Spanish barley landraces.
· Table S5. Markers used to calculate the covariance matrix in Bayenv2.
· Table S6. List of genes related to flowering time control and domestication in barley. Physical and genetic positions and closest 9k markers.
· Table S7. List of markers with XtX, heterozygosity, and LD values for each SNP, and in 4 cM sliding windows.
· Table S8. Significant associations between SNP distribution and geographic variables longitude, latitude, altitude, detected with Bayenv2 and LFMM.

## Sheet: Table S1
Supplementary Table 1. Barley accessions studied, including row type and results from the Structure analysis.
	row_type	STRUCTURE population (K=4)	Q1	Q2	Q3	Q4
SBCC001	6	1	0.525	0	0.449	0.025
SBCC002	6	1	0.79	0.001	0.12	0.09
SBCC003	6	3	0.075	0	0.767	0.158
SBCC004	6	1	0.526	0.126	0.149	0.199
SBCC005	6	3	0.026	0.001	0.805	0.168
SBCC006	6	3	0.04	0	0.88	0.08
SBCC007	6	3	0	0	0.771	0.229
SBCC008	6	3	0	0	0.999	0
SBCC009	6	4	0.011	0	0.001	0.987
SBCC010	6	4	0.363	0.089	0.117	0.431
SBCC011	6	3	0	0	0.999	0
SBCC012	6	4	0.004	0	0.001	0.996
SBCC013	6	4	0.031	0	0.282	0.688
SBCC014	6	4	0	0	0.009	0.991
SBCC015	6	3	0	0	0.738	0.262
SBCC016	6	4	0.362	0	0.035	0.603
SBCC017	6	1	0.752	0	0.052	0.196
SBCC018	6	4	0	0	0.001	0.999
SBCC019	6	3	0	0	0.999	0.001
SBCC020	6	3	0.116	0	0.459	0.425
SBCC021	6	4	0	0	0.001	0.999
SBCC022	6	3	0.001	0	0.998	0.001
SBCC024	6	1	0.686	0	0.194	0.12
SBCC025	6	4	0	0	0.38	0.62
SBCC026	6	4	0.4	0	0.158	0.443
SBCC028	6	3	0	0	0.528	0.472
SBCC029	6	1	0.999	0	0.001	0
SBCC033	6	1	0.999	0	0	0
SBCC034	6	4	0.004	0	0.048	0.948
SBCC036	6	4	0.003	0	0.143	0.853
SBCC037	6	3	0.15	0.001	0.446	0.403
SBCC039	6	4	0.334	0	0.012	0.654
SBCC040	6	1	0.773	0	0.11	0.117
SBCC041	6	4	0.116	0	0.186	0.697
SBCC042	6	4	0.017	0	0.207	0.775
SBCC043	6	3	0	0	0.998	0.002
SBCC044	6	3	0.001	0	0.999	0
SBCC046	6	1	0.75	0	0.102	0.148
SBCC047	6	4	0.001	0	0.213	0.786
SBCC048	6	3	0	0	0.754	0.246
SBCC049	6	4	0.008	0	0.269	0.723
SBCC050	6	3	0	0	0.665	0.335
SBCC051	6	3	0	0	0.855	0.145
SBCC052	6	4	0	0	0.202	0.797
SBCC053	6	4	0	0	0.019	0.981
SBCC054	6	3	0	0	0.501	0.499
SBCC055	6	3	0	0	0.645	0.355
SBCC056	6	3	0	0	0.683	0.316
SBCC057	6	4	0.142	0	0.002	0.856
SBCC058	6	4	0.003	0	0.002	0.995
SBCC059	6	3	0	0	0.865	0.134
SBCC060	6	3	0.009	0	0.861	0.13
SBCC062	6	3	0	0	1	0
SBCC063	6	4	0.046	0.001	0.014	0.939
SBCC064	6	4	0	0	0.014	0.986
SBCC065	6	4	0	0	0.045	0.955
SBCC066	6	4	0.004	0	0.075	0.921
SBCC067	6	3	0	0	1	0
SBCC068	6	4	0.415	0	0.108	0.477
SBCC069	6	4	0.032	0.005	0.105	0.859
SBCC070	6	4	0.331	0	0.004	0.665
SBCC071	6	3	0	0	0.919	0.08
SBCC072	6	4	0	0	0.001	0.999
SBCC073	6	4	0	0	0.001	0.998
SBCC074	6	4	0.129	0	0.003	0.868
SBCC075	6	4	0	0	0.001	0.999
SBCC076	6	4	0.001	0	0.299	0.7
SBCC078	6	4	0	0	0.382	0.617
SBCC079	6	3	0	0	0.999	0.001
SBCC081	6	4	0	0	0.102	0.898
SBCC082	6	4	0	0	0.004	0.996
SBCC083	6	3	0	0	0.834	0.166
SBCC084	6	3	0	0	0.914	0.086
SBCC086	6	3	0.23	0.001	0.536	0.233
SBCC087	6	3	0	0	1	0
SBCC089	6	4	0	0	0.001	0.999
SBCC090	6	1	0.882	0.048	0.061	0.009
SBCC091	6	4	0	0	0.001	0.999
SBCC092	6	4	0	0	0.079	0.921
SBCC093	6	1	0.964	0.035	0.001	0
SBCC094	6	4	0.013	0	0.023	0.964
SBCC095	6	3	0	0	1	0
SBCC096	6	3	0	0	1	0
SBCC097	6	4	0.002	0	0.001	0.997
SBCC098	6	3	0	0	0.685	0.315
SBCC099	6	4	0	0.014	0.021	0.965
SBCC100	6	4	0.002	0	0.024	0.974
SBCC101	6	4	0.365	0	0.039	0.596
SBCC103	6	1	0.999	0	0.001	0
SBCC104	6	3	0.001	0	0.893	0.106
SBCC105	6	3	0	0	0.844	0.156
SBCC106	6	3	0	0	0.773	0.226
SBCC107	6	1	0.536	0	0.003	0.461
SBCC108	6	3	0.061	0	0.865	0.074
SBCC109	6	4	0	0.022	0.007	0.971
SBCC110	6	3	0	0	0.758	0.241
SBCC111	6	4	0	0	0.001	0.999
SBCC112	6	3	0.021	0	0.958	0.021
SBCC113	6	3	0.001	0	0.65	0.349
SBCC114	6	4	0.313	0	0.058	0.629
SBCC115	6	1	0.302	0.22	0.208	0.27
SBCC116	6	4	0.126	0.032	0.134	0.709
SBCC117	6	4	0	0	0.001	0.999
SBCC118	6	3	0	0	0.896	0.104
SBCC119	6	3	0.008	0.002	0.577	0.413
SBCC121	6	4	0.14	0	0.001	0.859
SBCC122	6	4	0.034	0	0.004	0.962
SBCC123	6	4	0.03	0.035	0.004	0.931
SBCC125	6	4	0.025	0	0.307	0.667
SBCC126	6	4	0.002	0	0.035	0.963
SBCC127	6	3	0	0	0.834	0.166
SBCC128	6	4	0	0.001	0.225	0.774
SBCC129	6	3	0.057	0	0.844	0.098
SBCC131	6	1	0.623	0	0.002	0.375
SBCC132	6	3	0.001	0	0.752	0.247
SBCC134	6	4	0.006	0	0.008	0.986
SBCC135	6	4	0.107	0	0.001	0.891
SBCC136	6	4	0.215	0	0.002	0.783
SBCC139	6	4	0.117	0	0.044	0.839
SBCC140	6	4	0.335	0	0.004	0.661
SBCC141	6	4	0	0	0.001	0.999
SBCC146	6	3	0	0	0.999	0
SBCC147	2	2	0.068	0.913	0.019	0.001
SBCC148	2	2	0	1	0	0
SBCC149	6	3	0	0	0.71	0.29
SBCC150	6	3	0.001	0	0.764	0.235
SBCC151	2	2	0	0.999	0	0
SBCC152	2	2	0.095	0.904	0.001	0
SBCC153	2	2	0.158	0.783	0.058	0
SBCC154	6	3	0.014	0.341	0.645	0.001
SBCC155	2	2	0.312	0.501	0.083	0.104
SBCC156	2	2	0.003	0.993	0.001	0.003
SBCC157	2	2	0.128	0.75	0.032	0.09
SBCC158	2	2	0.066	0.801	0.001	0.131
SBCC159	2	2	0	1	0	0

## Sheet: Table S2
Supplementary Table 2. Markers used in this study, alleles, missing data and minum allele frequency.
# MAXMISSINGRATIO=0.1 MISSINGVALUE=0
# total samples in SBCC_order.txt: 135
# creating SBCC_9K_SNPs.annot.tsv
# total valid samples: 135
#	snpname	allele1	allele2	missing	MAF
1	BOPA1_2511-533	A	G	0	0.052
2	BOPA1_3107-422	A	G	0	0.096
3	BOPA1_8670-388	C	G	0	0.104
4	BOPA2_12_10420	A	C	0	0.467
5	BOPA2_12_30653	A	G	0	0.23
6	BOPA2_12_30968	C	G	0	0.015
7	BOPA2_12_30969	A	G	0	0.496
8	SCRI_RS_169369	C	T	0	0.03
9	SCRI_RS_180989	A	G	3	0.167
10	3255561|F|0	A	G	4	0.053
11	3256733|F|0	A	G	12	0.057
12	BOPA1_7174-365	C	G	0	0.311
13	SCRI_RS_120053	C	T	0	0.119
14	SCRI_RS_120059	C	T	0	0.119
15	SCRI_RS_142714	A	G	0	0.156
16	3256686|F|0	C	G	8	0.496
17	SCRI_RS_82277	C	T	0	0.452
18	3262838|F|0	C	T	4	0.099
19	3256645|F|0	A	G	2	0.06
20	BOPA1_6195-2137	A	G	0	0.489
21	BOPA2_12_30715	A	C	0	0.244
22	SCRI_RS_113745	C	T	0	0.4
23	BOPA1_3220-723	A	C	0	0.185
24	BOPA2_12_30944	A	C	0	0.274
25	SCRI_RS_107687	G	T	0	0.215
26	SCRI_RS_161137	C	T	3	0.455
27	3254693|F|0	A	C	4	0.137
28	3262450|F|0	A	C	3	0.053
29	BOPA2_12_10636	A	G	0	0.126
30	SCRI_RS_139538	C	T	4	0.099
31	SCRI_RS_149683	C	T	4	0.092
32	SCRI_RS_194326	C	G	0	0.074
33	SCRI_RS_206684	A	G	3	0.242
34	SCRI_RS_207257	A	G	0	0.326
35	SCRI_RS_232577	C	T	2	0.414
36	SCRI_RS_60293	A	G	3	0.303
37	SCRI_RS_66630	A	G	3	0.477
38	BOPA1_3101-111	A	G	0	0.415
39	SCRI_RS_60145	C	T	0	0.289
40	BOPA2_12_11011	A	G	0	0.022
41	BOPA2_12_30933	A	G	0	0.022
42	SCRI_RS_198544	A	G	0	0.333
43	3257340|F|0	A	C	9	0.04
44	3259027|F|0	G	T	4	0.115
45	BOPA1_6949-895	A	G	0	0.119
46	BOPA1_7372-1253	A	G	0	0.378
47	SCRI_RS_162524	A	G	0	0.467
48	SCRI_RS_1929	A	C	2	0.158
49	SCRI_RS_184274	A	C	0	0.156
50	SCRI_RS_224686	C	T	3	0.098
51	3254920|F|0	A	G	7	0.016
52	BOPA2_12_30918	A	G	0	0.311
53	BOPA2_12_30919	A	G	0	0.222
54	BOPA2_12_30950	A	G	0	0.096
55	BOPA2_12_30952	A	T	0	0.007
56	BOPA2_12_31149	A	G	0	0.022
57	SCRI_RS_119312	A	C	1	0.284
58	SCRI_RS_165792	A	C	0	0.459
59	SCRI_RS_222250	A	G	0	0.281
60	SCRI_RS_148560	G	T	0	0.437
61	3255216|F|0	A	G	8	0.126
62	3256790|F|0	A	G	7	0.328
63	3258773|F|0	G	T	2	0.06
64	3255191|F|0	C	T	10	0.016
65	3256681|F|0	A	G	3	0.061
66	BOPA2_12_30588	A	G	3	0.023
67	SCRI_RS_148733	A	G	0	0.274
68	SCRI_RS_164150	C	T	0	0.178
69	3260457|F|0	C	T	10	0.344
70	3255400|F|0	C	G	6	0.093
71	3255940|F|0	A	G	2	0.068
72	SCRI_RS_182656	A	G	0	0.178
73	3257148|F|0	G	T	12	0.106
74	SCRI_RS_157757	A	G	3	0.295
75	SCRI_RS_3336	A	C	5	0.362
76	SCRI_RS_205669	C	T	6	0.016
77	3262073|F|0	A	G	7	0.109
78	BOPA1_4473-309	A	G	5	0.069
79	BOPA2_12_30948	A	C	0	0.244
80	SCRI_RS_13972	A	G	0	0.015
81	SCRI_RS_152464	C	G	0	0.244
82	3256896|F|0	G	T	8	0.008
83	SCRI_RS_139220	A	G	2	0.353
84	SCRI_RS_128285	C	T	0	0.252
85	SCRI_RS_232660	C	T	13	0.213
86	BOPA1_10922-503	A	G	0	0.496
87	BOPA1_2496-1916	A	G	0	0.348
88	SCRI_RS_141877	G	T	2	0.075
89	SCRI_RS_189506	A	G	5	0.392
90	3255649|F|0	C	T	3	0.083
91	BOPA1_6792-1945	A	G	1	0.336
92	BOPA2_12_30876	A	G	0	0.148
93	BOPA2_12_30877	C	G	0	0.052
94	SCRI_RS_124926	C	T	0	0.407
95	SCRI_RS_14227	C	T	0	0.326
96	SCRI_RS_169091	C	T	1	0.478
97	SCRI_RS_182603	A	C	0	0.489
98	SCRI_RS_217160	A	G	0	0.215
99	SCRI_RS_235243	G	T	0	0.393
100	3258865|F|0	A	G	6	0.333
101	3255957|F|0	A	G	4	0.038
102	BOPA1_2901-1137	A	G	0	0.156
103	SCRI_RS_151047	C	T	0	0.2
104	SCRI_RS_171221	G	T	0	0.215
105	BOPA1_4226-570	A	G	0	0.393
106	BOPA2_12_30241	A	C	3	0.068
107	SCRI_RS_122490	A	G	0	0.207
108	SCRI_RS_138043	C	T	0	0.444
109	SCRI_RS_150226	A	C	0	0.148
110	SCRI_RS_153360	C	T	0	0.393
111	SCRI_RS_88375	A	G	0	0.156
112	SCRI_RS_123187	C	T	0	0.074
113	BOPA1_5318-436	A	C	0	0.23
114	3256110|F|0	C	G	3	0.265
115	3261945|F|0	A	G	6	0.326
116	3260829|F|0	C	T	8	0.126
117	BOPA1_5194-1118	C	G	0	0.341
118	BOPA1_6081-850	A	C	0	0.459
119	SCRI_RS_117492	A	G	0	0.185
120	SCRI_RS_154811	C	T	3	0.121
121	SCRI_RS_155382	C	T	0	0.259
122	SCRI_RS_176084	C	G	12	0.171
123	3258705|F|0	C	T	10	0.056
124	3259986|F|0	C	T	4	0.389
125	3258532|F|0	C	T	8	0.055
126	3256242|F|0	A	C	3	0.061
127	SCRI_RS_239784	A	G	1	0.149
128	3259562|F|0	A	G	5	0.077
129	BOPA2_12_31276	A	C	1	0.433
130	SCRI_RS_230133	A	G	0	0.067
131	3255931|F|0	C	T	3	0.023
132	3256342|F|0	C	G	2	0.083
133	3256721|F|0	A	G	2	0.195
134	3254725|F|0	A	T	2	0.09
135	3257507|F|0	A	T	2	0.203
136	3261999|F|0	A	G	6	0.124
137	BOPA1_5346-1587	A	G	0	0.319
138	SCRI_RS_161702	A	G	0	0.074
139	3257611|F|0	C	T	6	0.318
140	3262710|F|0	C	T	7	0.328
141	3256483|F|0	C	G	5	0.254
142	BOPA1_2151-1310	A	G	2	0.15
143	BOPA2_12_31177	A	G	0	0.467
144	BOPA1_6238-243	A	T	0	0.296
145	BOPA2_12_11498	A	G	0	0.037
146	SCRI_RS_198854	C	T	3	0.015
147	SCRI_RS_222748	A	G	0	0.015
148	BOPA2_12_30336	A	G	0	0.481
149	SCRI_RS_114047	A	G	0	0.415
150	SCRI_RS_193392	C	G	0	0.089
151	BOPA2_12_30817	A	G	0	0.022
152	3255744|F|0	C	G	2	0.075
153	SCRI_RS_153785	G	T	1	0.485
154	SCRI_RS_189197	A	T	3	0.235
155	SCRI_RS_189483	A	G	0	0.237
156	SCRI_RS_230987	A	C	0	0.23
157	3262329|F|0	A	G	4	0.168
158	SCRI_RS_140837	A	G	0	0.363
159	SCRI_RS_170869	A	G	0	0.326
160	SCRI_RS_170878	A	G	3	0.47
161	SCRI_RS_184784	C	T	0	0.022
162	BOPA1_5381-1950	A	G	0	0.467
163	SCRI_RS_189637	C	T	0	0.304
164	SCRI_RS_205816	C	T	3	0.242
165	SCRI_RS_160545	A	G	0	0.289
166	BOPA1_2314-1412	A	G	0	0.341
167	SCRI_RS_11615	C	T	0	0.222
168	SCRI_RS_147042	C	T	0	0.4
169	SCRI_RS_183171	C	T	0	0.081
170	BOPA1_6382-396	A	G	0	0.037
171	3256720|F|0	C	T	5	0.308
172	BOPA1_409-1643	A	G	0	0.4
173	SCRI_RS_141140	G	T	0	0.081
174	SCRI_RS_187264	A	T	0	0.081
175	BOPA1_3277-446	A	G	0	0.081
176	BOPA1_6720-641	A	G	0	0.044
177	3256371|F|0	C	G	2	0.353
178	BOPA1_3751-1136	C	G	0	0.489
179	SCRI_RS_214559	A	G	0	0.215
180	SCRI_RS_132461	A	G	0	0.341
181	SCRI_RS_199178	C	T	0	0.43
182	SCRI_RS_199179	G	T	11	0.371
183	SCRI_RS_9480	C	T	0	0.341
184	3259485|F|0	A	G	3	0.045
185	BOPA2_12_10314	A	C	0	0.193
186	3256981|F|0	A	G	6	0.062
187	3255784|F|0	A	G	9	0.159
188	3259769|F|0	A	G	5	0.038
189	3254879|F|0	A	T	7	0.047
190	BOPA1_3710-852	A	G	0	0.126
191	BOPA1_2407-1771	A	G	0	0.4
192	BOPA2_12_30683	A	G	0	0.17
193	SCRI_RS_221759	C	T	4	0.427
194	3258075|F|0	A	G	4	0.275
195	BOPA1_2265-363	A	G	0	0.089
196	BOPA2_12_31467	A	G	0	0.2
197	SCRI_RS_151764	C	T	0	0.17
198	SCRI_RS_182631	A	G	0	0.37
199	SCRI_RS_188937	C	T	0	0.37
200	3261635|F|0	C	T	4	0.069
201	3258413|F|0	A	C	7	0.461
202	BOPA1_ABC12199-1-1-25	A	G	0	0.074
203	BOPA2_12_10491	A	G	0	0.052
204	BOPA2_12_30796	A	G	0	0.385
205	BOPA2_12_10235	A	C	0	0.385
206	3255793|F|0	G	T	3	0.47
207	3256743|F|0	C	G	2	0.053
208	3258174|F|0	C	T	2	0.353
209	BOPA1_5798-867	A	C	0	0.096
210	SCRI_RS_160916	A	G	0	0.385
211	SCRI_RS_170542	C	T	0	0.096
212	3262551|F|0	C	T	9	0.365
213	BOPA1_8166-525	A	G	0	0.378
214	BOPA1_ABC02639-1-4-370	A	G	2	0.474
215	BOPA1_5019-879	A	G	0	0.4
216	BOPA2_12_11301	A	G	0	0.067
217	BOPA1_ConsensusGBS0342-1	A	G	0	0.393
218	BOPA2_12_10159	A	C	0	0.311
219	BOPA2_12_31381	A	G	0	0.407
220	SCRI_RS_139785	C	T	0	0.467
221	SCRI_RS_149971	A	G	0	0.03
222	SCRI_RS_17924	G	T	0	0.4
223	SCRI_RS_216058	A	G	0	0.015
224	SCRI_RS_82327	A	C	0	0.393
225	3261715|F|0	A	G	3	0.417
226	3257970|F|0	A	G	13	0.057
227	BOPA2_12_30438	A	G	0	0.311
228	BOPA1_8613-278	A	C	1	0.015
229	BOPA1_3217-929	A	G	2	0.496
230	BOPA2_12_30306	A	G	1	0.067
231	BOPA2_12_11209	C	G	0	0.059
232	3255000|F|0	A	G	3	0.038
233	3255271|F|0	A	T	3	0.038
234	3254767|F|0	A	G	7	0.359
235	3255319|F|0	A	T	5	0.285
236	3255531|F|0	A	G	5	0.285
237	3262947|F|0	A	T	3	0.045
238	3257895|F|0	A	C	3	0.288
239	3261656|F|0	A	G	4	0.038
240	3257786|F|0	C	G	12	0.041
241	3261371|F|0	C	G	6	0.163
242	3257013|F|0	G	T	8	0.37
243	3257364|F|0	A	G	12	0.455
244	3256638|F|0	A	G	3	0.288
245	BOPA1_3444-1044	A	G	0	0.4
246	BOPA1_ABC11913-1-1-104	C	G	0	0.052
247	BOPA1_ABC14148-1-1-177	A	G	0	0.059
248	BOPA1_1866-866	A	C	0	0.052
249	BOPA1_2851-848	A	G	0	0.489
250	BOPA1_4163-1786	A	G	0	0.052
251	BOPA1_7090-1260	A	G	0	0.052
252	BOPA2_12_10300	A	G	0	0.052
253	BOPA2_12_30043	A	G	0	0.052
254	BOPA2_12_30404	A	C	0	0.052
255	BOPA2_12_30562	A	G	0	0.052
256	BOPA2_12_31208	C	G	0	0.348
257	SCRI_RS_193640	A	G	0	0.489
258	SCRI_RS_85917	A	G	0	0.481
259	SCRI_RS_85918	A	G	0	0.481
260	3256462|F|0	A	G	12	0.163
261	BOPA1_4020-643	A	T	0	0.348
262	SCRI_RS_213103	C	T	0	0.348
263	3258601|F|0	A	T	2	0.053
264	3255994|F|0	C	T	11	0.048
265	SCRI_RS_124377	A	G	0	0.348
266	SCRI_RS_138691	A	G	0	0.052
267	SCRI_RS_143927	A	G	0	0.348
268	SCRI_RS_186830	C	T	0	0.348
269	SCRI_RS_189586	C	T	0	0.348
270	BOPA1_ConsensusGBS0371-2	A	G	0	0.015
271	BOPA1_8224-561	A	G	0	0.178
272	BOPA1_8717-244	A	G	0	0.319
273	BOPA2_12_10938	C	G	0	0.044
274	BOPA2_12_30592	A	C	0	0.015
275	SCRI_RS_125407	A	G	0	0.015
276	SCRI_RS_132604	C	T	0	0.274
277	SCRI_RS_134850	C	T	0	0.081
278	SCRI_RS_141511	A	G	0	0.489
279	SCRI_RS_141598	C	T	0	0.015
280	SCRI_RS_155439	C	G	0	0.163
281	SCRI_RS_172170	A	G	0	0.104
282	SCRI_RS_189248	A	G	0	0.104
283	SCRI_RS_236235	C	T	0	0.348
284	SCRI_RS_7197	A	G	0	0.274
285	SCRI_RS_7813	C	T	0	0.015
286	3257965|F|0	A	G	3	0.273
287	3255542|F|0	A	T	3	0.242
288	3259299|F|0	C	G	2	0.241
289	3261977|F|0	C	T	11	0.242
290	3258774|F|0	A	G	9	0.23
291	3258895|F|0	A	C	8	0.378
292	3259031|F|0	C	T	7	0.055
293	3261344|F|0	A	G	3	0.053
294	3255402|F|0	A	G	5	0.423
295	SCRI_RS_130590	A	G	3	0.015
296	3261160|F|0	C	G	2	0.135
297	SCRI_RS_122889	A	G	0	0.015
298	SCRI_RS_116685	A	C	0	0.089
299	SCRI_RS_151874	A	G	0	0.015
300	SCRI_RS_160466	C	T	0	0.015
301	SCRI_RS_163127	A	C	1	0.097
302	SCRI_RS_189898	C	T	0	0.015
303	SCRI_RS_189920	A	G	0	0.015
304	SCRI_RS_219043	C	T	0	0.015
305	SCRI_RS_229932	C	T	0	0.015
306	3259698|F|0	C	T	13	0.074
307	BOPA1_4793-777	A	G	0	0.059
308	3255519|F|0	A	C	2	0.015
309	3259482|F|0	C	G	10	0.16
310	3260505|F|0	C	G	10	0.152
311	BOPA2_12_11169	A	G	0	0.096
312	BOPA2_12_31134	A	G	0	0.104
313	3259527|F|0	A	C	10	0.024
314	BOPA1_ABC13652-1-2-156	A	G	0	0.481
315	BOPA1_5297-796	A	G	0	0.133
316	3259118|F|0	A	C	4	0.137
317	3255240|F|0	C	T	3	0.106
318	3255467|F|0	A	G	3	0.038
319	3259405|F|0	C	T	10	0.064
320	3262999|F|0	C	T	3	0.015
321	BOPA1_7800-594	C	G	0	0.081
322	BOPA2_12_30350	A	G	0	0.052
323	BOPA2_12_30750	A	G	0	0.037
324	SCRI_RS_14834	A	T	0	0.244
325	SCRI_RS_148600	A	G	0	0.037
326	SCRI_RS_152642	A	G	0	0.037
327	SCRI_RS_153434	A	T	2	0.068
328	SCRI_RS_158003	C	T	0	0.089
329	SCRI_RS_204810	C	T	3	0.053
330	SCRI_RS_221609	G	T	0	0.037
331	BOPA2_12_30110	A	G	0	0.059
332	3256818|F|0	A	C	3	0.076
333	BOPA1_3689-1101	A	G	0	0.052
334	BOPA1_4716-1205	A	T	0	0.067
335	BOPA2_12_30406	A	G	3	0.068
336	BOPA2_12_30694	A	G	0	0.059
337	3259801|F|0	A	C	6	0.302
338	3254750|F|0	A	G	10	0.048
339	3263019|F|0	A	G	3	0.068
340	3256749|F|0	C	T	9	0.325
341	BOPA1_ABC15349-1-1-162	C	G	3	0.311
342	SCRI_RS_118168	A	T	0	0.304
343	SCRI_RS_17256	A	G	3	0.053
344	BOPA1_7284-710	A	G	0	0.481
345	SCRI_RS_153733	A	G	0	0.059
346	SCRI_RS_109060	C	T	0	0.311
347	BOPA2_12_30348	A	G	0	0.341
348	BOPA2_12_30478	A	G	0	0.081
349	BOPA2_12_30499	A	G	0	0.081
350	BOPA1_8743-197	C	G	0	0.037
351	BOPA2_12_30672	A	C	0	0.474
352	BOPA2_12_30786	C	G	0	0.489
353	SCRI_RS_119743	C	T	0	0.474
354	3261329|F|0	A	G	13	0.041
355	SCRI_RS_198546	A	C	0	0.104
356	3257490|F|0	C	T	3	0.235
357	BOPA2_12_30243	A	G	0	0.207
358	BOPA1_ABC10636-1-4-285	C	G	0	0.237
359	BOPA2_12_30710	A	G	0	0.459
360	SCRI_RS_161643	C	T	0	0.407
361	SCRI_RS_167877	A	G	0	0.015
362	3255949|F|0	C	T	6	0.279
363	3263171|F|0	C	T	3	0.068
364	BOPA1_2577-1122	A	G	2	0.271
365	3257354|F|0	A	C	3	0.167
366	BOPA2_12_10198	A	G	0	0.444
367	BOPA1_6118-595	A	G	0	0.422
368	BOPA2_12_30343	A	G	0	0.237
369	3261233|F|0	C	G	2	0.105
370	BOPA1_5402-929	A	G	0	0.074
371	BOPA1_8486-1964	C	G	0	0.111
372	SCRI_RS_56976	C	T	3	0.371
373	SCRI_RS_156506	A	G	0	0.126
374	SCRI_RS_1445	C	T	0	0.356
375	SCRI_RS_207335	C	T	0	0.237
376	SCRI_RS_193401	A	C	0	0.363
377	3257024|F|0	C	G	4	0.13
378	3255880|F|0	C	T	2	0.075
379	3260551|F|0	C	T	3	0.47
380	3258765|F|0	A	G	2	0.143
381	3256979|F|0	G	T	3	0.235
382	3258982|F|0	A	G	4	0.435
383	3259982|F|0	C	T	4	0.099
384	SCRI_RS_100503	C	T	0	0.037
385	3255083|F|0	C	T	3	0.083
386	3255673|F|0	A	G	6	0.062
387	BOPA1_1190-86	A	G	0	0.437
388	SCRI_RS_138118	C	T	0	0.081
389	SCRI_RS_165072	C	T	0	0.081
390	SCRI_RS_201072	C	G	0	0.081
391	SCRI_RS_225107	C	T	0	0.037
392	3261444|F|0	A	G	12	0.041
393	SCRI_RS_145305	A	C	0	0.074
394	SCRI_RS_207081	C	T	0	0.074
395	SCRI_RS_213455	G	T	0	0.037
396	SCRI_RS_229636	C	T	3	0.038
397	SCRI_RS_907	G	T	3	0.076
398	BOPA2_12_10201	A	C	0	0.43
399	SCRI_RS_130666	A	C	0	0.081
400	3258976|F|0	G	T	3	0.083
401	SCRI_RS_121978	C	T	0	0.119
402	BOPA1_3845-1089	A	G	0	0.037
403	BOPA1_5790-558	C	G	2	0.421
404	3257720|F|0	C	T	3	0.068
405	3258816|F|0	C	G	2	0.105
406	BOPA2_12_30821	C	G	3	0.114
407	SCRI_RS_211274	A	G	0	0.111
408	3263101|F|0	A	G	4	0.206
409	SCRI_RS_152795	A	G	0	0.067
410	SCRI_RS_236104	A	G	0	0.081
411	3255700|F|0	C	T	9	0.238
412	3256734|F|0	A	G	7	0.07
413	BOPA1_1857-64	C	G	0	0.496
414	3259499|F|0	A	G	3	0.379
415	3262733|F|0	A	G	2	0.429
416	SCRI_RS_192779	A	G	0	0.081
417	SCRI_RS_21483	A	C	0	0.089
418	3257701|F|0	C	G	11	0.355
419	3260841|F|0	G	T	3	0.447
420	BOPA2_12_30753	A	G	0	0.119
421	SCRI_RS_182431	A	G	0	0.081
422	SCRI_RS_237999	A	G	0	0.03
423	3257936|F|0	A	G	2	0.015
424	SCRI_RS_118785	C	T	0	0.326
425	SCRI_RS_2945	A	C	0	0.326
426	3262675|F|0	C	G	3	0.371
427	3257544|F|0	A	T	2	0.323
428	BOPA1_4178-1592	A	G	0	0.422
429	BOPA1_5768-469	A	G	0	0.378
430	BOPA1_ABC01838-2-2-322	A	G	2	0.353
431	BOPA2_12_30304	A	G	3	0.356
432	SCRI_RS_12873	A	G	0	0.43
433	3254922|F|0	C	G	2	0.053
434	3258573|F|0	A	G	5	0.408
435	3259576|F|0	C	T	3	0.485
436	3257702|F|0	A	G	6	0.357
437	3258357|F|0	A	G	12	0.163
438	3261655|F|0	A	G	5	0.138
439	SCRI_RS_132028	C	T	0	0.252
440	3255419|F|0	A	G	6	0.233
441	BOPA1_2459-237	A	G	0	0.385
442	BOPA2_12_31179	C	G	0	0.356
443	SCRI_RS_231735	A	C	0	0.23
444	SCRI_RS_236551	A	G	1	0.351
445	3257919|F|0	C	T	11	0.056
446	3255241|F|0	C	T	4	0.427
447	3257431|F|0	C	T	2	0.053
448	BOPA1_9638-619	A	T	2	0.03
449	BOPA2_12_10313	C	G	0	0.03
450	SCRI_RS_194015	C	T	0	0.067
451	BOPA1_2877-867	A	G	2	0.068
452	SCRI_RS_180349	A	G	0	0.067
453	BOPA2_12_30477	A	T	0	0.304
454	SCRI_RS_116661	A	G	3	0.098
455	SCRI_RS_151228	C	T	0	0.407
456	SCRI_RS_151894	A	G	1	0.388
457	SCRI_RS_160500	A	G	0	0.415
458	SCRI_RS_170810	A	G	4	0.237
459	SCRI_RS_188820	C	T	0	0.096
460	SCRI_RS_204611	C	T	1	0.388
461	SCRI_RS_239686	C	T	0	0.296
462	SCRI_RS_85391	A	G	3	0.068
463	3255368|F|0	A	G	6	0.008
464	BOPA1_11603-445	C	G	0	0.067
465	BOPA1_3675-2615	A	G	0	0.267
466	BOPA1_7299-183	A	G	0	0.081
467	SCRI_RS_219685	C	T	0	0.259
468	BOPA2_12_31099	A	G	0	0.044
469	SCRI_RS_120605	C	T	0	0.081
470	SCRI_RS_206795	C	T	0	0.319
471	3263051|F|0	A	G	8	0.079
472	SCRI_RS_175487	G	T	0	0.081
473	3262876|F|0	C	T	7	0.297
474	3262581|F|0	C	G	3	0.091
475	BOPA1_ABC16273-1-1-48	C	G	0	0.081
476	BOPA1_10070-1435	A	G	0	0.23
477	3259029|F|0	A	C	8	0.079
478	BOPA2_12_30295	A	T	0	0.096
479	BOPA2_12_31464	A	T	0	0.222
480	3260768|F|0	C	G	13	0.172
481	SCRI_RS_133886	C	T	0	0.081
482	SCRI_RS_157039	A	G	1	0.075
483	BOPA2_12_10166	A	G	1	0.187
484	SCRI_RS_159201	G	K	0	0.022
485	3256121|F|0	A	G	9	0.063
486	3260690|F|0	A	G	3	0.068
487	BOPA2_12_30298	A	G	0	0.148
488	BOPA2_12_30505	A	T	0	0.067
489	SCRI_RS_195238	C	T	3	0.076
490	BOPA2_12_30742	A	G	0	0.141
491	BOPA1_1670-369	A	G	0	0.007
492	BOPA2_12_10206	A	G	0	0.119
493	3255118|F|0	C	T	4	0.107
494	BOPA1_4665-882	A	G	0	0.126
495	3262778|F|0	G	T	10	0.072
496	BOPA1_2036-1027	A	G	0	0.067
497	BOPA2_12_30147	A	G	1	0.052
498	SCRI_RS_138527	C	T	3	0.083
499	SCRI_RS_151244	A	G	0	0.096
500	SCRI_RS_160234	G	T	1	0.209
501	SCRI_RS_183588	A	G	0	0.244
502	SCRI_RS_188360	C	T	0	0.259
503	SCRI_RS_823	A	G	0	0.096
504	3255610|F|0	C	T	4	0.252
505	3259274|F|0	A	G	3	0.061
506	3255522|F|0	C	G	4	0.13
507	3255612|F|0	G	T	2	0.271
508	3261781|F|0	C	T	3	0.015
509	3256950|F|0	C	T	4	0.061
510	3263162|F|0	C	T	4	0.115
511	SCRI_RS_153727	G	T	0	0.311
512	SCRI_RS_196439	A	G	13	0.213
513	BOPA1_6655-978	C	G	0	0.081
514	BOPA1_1016-376	A	G	2	0.015
515	SCRI_RS_1473	C	T	0	0.304
516	SCRI_RS_169123	G	T	3	0.121
517	BOPA2_12_11267	A	G	0	0.356
518	BOPA2_12_30498	A	G	0	0.007
519	3262085|F|0	C	T	10	0.248
520	3258786|F|0	A	G	5	0.038
521	3259759|F|0	A	G	8	0.323
522	SCRI_RS_156208	A	G	0	0.281
523	SCRI_RS_21080	C	T	0	0.081
524	SCRI_RS_219726	C	T	3	0.28
525	SCRI_RS_4893	C	T	3	0.083
526	BOPA1_12492-541	A	G	0	0.341
527	BOPA1_5772-1176	A	G	0	0.081
528	3261364|F|0	A	G	8	0.016
529	3259368|F|0	A	G	4	0.046
530	3255644|F|0	A	T	2	0.421
531	3258448|F|0	C	T	9	0.254
532	3262731|F|0	A	G	4	0.031
533	SCRI_RS_181353	C	T	0	0.037
534	3259803|F|0	G	T	2	0.09
535	3258650|F|0	A	G	7	0.016
536	SCRI_RS_125339	A	G	0	0.015
537	3255024|F|0	A	G	7	0.148
538	3258392|F|0	A	G	2	0.406
539	SCRI_RS_9158	A	C	0	0.333
540	3256449|F|0	C	T	6	0.085
541	BOPA1_34-472	A	G	0	0.289
542	BOPA1_2881-935	A	T	0	0.074
543	3255607|F|0	A	G	4	0.382
544	3258038|F|0	A	G	3	0.068
545	BOPA1_3404-2470	A	G	0	0.274
546	BOPA2_12_11144	A	G	0	0.333
547	BOPA2_12_31160	A	G	0	0.074
548	SCRI_RS_225431	C	T	11	0.226
549	BOPA1_6250-1056	A	C	0	0.074
550	SCRI_RS_154140	A	C	0	0.067
551	SCRI_RS_181300	A	G	1	0.209
552	3258882|F|0	A	G	5	0.315
553	3262982|F|0	G	T	4	0.122
554	3259834|F|0	G	T	2	0.346
555	3258027|F|0	A	G	11	0.274
556	SCRI_RS_139690	A	G	0	0.007
557	SCRI_RS_168562	C	G	0	0.207
558	SCRI_RS_182326	A	G	0	0.363
559	3256370|F|0	C	T	8	0.102
560	3258100|F|0	A	G	10	0.12
561	SCRI_RS_236623	C	T	0	0.326
562	SCRI_RS_144315	A	G	0	0.319
563	3259056|F|0	G	T	11	0.137
564	3259378|F|0	A	T	7	0.445
565	BOPA1_4691-721	A	G	0	0.444
566	BOPA2_12_10535	C	G	0	0.163
567	SCRI_RS_114255	C	T	0	0.104
568	SCRI_RS_135092	C	T	1	0.082
569	SCRI_RS_157246	C	T	0	0.074
570	SCRI_RS_179987	A	C	0	0.111
571	SCRI_RS_197910	C	T	0	0.141
572	SCRI_RS_201866	A	C	3	0.371
573	SCRI_RS_231869	C	T	0	0.163
574	SCRI_RS_236576	A	G	0	0.467
575	SCRI_RS_6824	G	T	3	0.106
576	3256761|F|0	C	G	2	0.173
577	3259565|F|0	C	T	2	0.158
578	3255055|F|0	A	G	5	0.015
579	3261227|F|0	C	G	2	0.263
580	SCRI_RS_121048	C	G	0	0.207
581	SCRI_RS_170389	A	C	0	0.193
582	3258991|F|0	A	G	4	0.45
583	SCRI_RS_177788	G	T	0	0.274
584	3256136|F|0	A	C	2	0.075
585	3260178|F|0	C	G	5	0.377
586	SCRI_RS_166168	A	G	0	0.156
587	3262803|F|0	A	G	2	0.256
588	BOPA1_4578-899	A	C	0	0.111
589	SCRI_RS_195200	C	T	0	0.459
590	BOPA1_3087-1763	A	G	2	0.414
591	BOPA1_9757-582	A	T	0	0.156
592	BOPA2_12_30546	A	G	0	0.467
593	SCRI_RS_17486	C	T	0	0.407
594	3259831|F|0	C	T	3	0.22
595	BOPA1_3201-603	A	G	0	0.2
596	3254995|F|0	A	C	2	0.015
597	3260103|F|0	C	T	4	0.076
598	SCRI_RS_189168	A	G	0	0.215
599	3255716|F|0	A	G	8	0.142
600	BOPA2_12_31163	A	G	0	0.304
601	SCRI_RS_188218	G	T	2	0.361
602	BOPA1_8867-459	A	G	0	0.052
603	SCRI_RS_209524	A	G	0	0.407
604	SCRI_RS_197263	A	G	0	0.074
605	3260971|F|0	C	T	3	0.167
606	SCRI_RS_213675	C	T	0	0.281
607	3260954|F|0	C	T	7	0.156
608	3259317|F|0	A	G	11	0.048
609	3260216|F|0	C	G	2	0.038
610	BOPA1_2935-1634	C	G	2	0.06
611	SCRI_RS_194371	C	T	0	0.23
612	3259952|F|0	C	G	5	0.462
613	BOPA1_ABC11290-sfp44-06	A	G	0	0.052
614	BOPA1_568-1651	A	G	0	0.259
615	3257240|F|0	A	G	7	0.047
616	BOPA2_12_31319	C	G	0	0.489
617	3258143|F|0	C	G	3	0.174
618	SCRI_RS_199689	C	T	0	0.052
619	SCRI_RS_142282	G	T	3	0.265
620	SCRI_RS_130139	C	T	3	0.144
621	3256828|F|0	A	G	3	0.311
622	BOPA1_3702-982	A	G	0	0.111
623	3260292|F|0	A	G	3	0.068
624	BOPA1_4499-1364	C	G	2	0.105
625	SCRI_RS_145026	C	T	0	0.141
626	3256777|F|0	A	C	3	0.152
627	3257729|F|0	C	G	2	0.143
628	BOPA1_14371-423	C	G	0	0.126
629	SCRI_RS_235724	C	T	0	0.319
630	3258283|F|0	C	G	4	0.412
631	SCRI_RS_78578	C	T	0	0.067
632	SCRI_RS_235968	A	G	3	0.341
633	3258211|F|0	C	T	10	0.072
634	3255958|F|0	C	G	2	0.15
635	3262067|F|0	A	G	4	0.061
636	3262576|F|0	A	G	3	0.212
637	3257202|F|0	A	T	7	0.148
638	3257203|F|0	C	T	13	0.336
639	3257475|F|0	A	G	13	0.402
640	3259727|F|0	G	T	4	0.069
641	3260274|F|0	A	G	4	0.458
642	3260338|F|0	C	G	5	0.177
643	3260415|F|0	A	G	7	0.172
644	3260719|F|0	G	T	3	0.068
645	3261584|F|0	A	C	5	0.408
646	BOPA1_1497-628	A	G	0	0.326
647	BOPA1_1270-1263	C	G	0	0.052
648	BOPA1_1923-265	A	C	0	0.289
649	SCRI_RS_136856	A	C	3	0.341
650	SCRI_RS_154646	A	C	0	0.415
651	SCRI_RS_188909	A	G	0	0.222
652	SCRI_RS_199972	A	G	0	0.074
653	SCRI_RS_213539	C	T	0	0.074
654	SCRI_RS_236160	A	G	0	0.074
655	BOPA1_2711-234	A	G	0	0.185
656	SCRI_RS_143810	C	T	0	0.178
657	SCRI_RS_171501	C	T	2	0.038
658	BOPA1_5284-227	C	G	0	0.289
659	3261027|F|0	A	G	6	0.248
660	BOPA1_4625-1413	A	C	2	0.195
661	BOPA2_12_30191	A	G	0	0.252
662	SCRI_RS_106752	C	T	0	0.03
663	SCRI_RS_106754	A	G	0	0.17
664	SCRI_RS_141421	A	T	0	0.193
665	SCRI_RS_206759	C	T	0	0.03
666	SCRI_RS_232650	G	T	0	0.022
667	3259756|F|0	C	T	5	0.169
668	BOPA2_12_31181	C	G	0	0.163
669	SCRI_RS_201086	C	T	0	0.119
670	BOPA1_3786-2204	A	G	2	0.113
671	SCRI_RS_146959	C	T	0	0.096
672	3255307|F|0	A	G	2	0.008
673	3256184|F|0	C	T	5	0.015
674	BOPA1_1625-303	A	G	0	0.022
675	BOPA1_4962-1295	A	T	0	0.022
676	SCRI_RS_161388	A	C	3	0.023
677	SCRI_RS_147329	G	T	0	0.037
678	SCRI_RS_154528	G	T	0	0.007
679	SCRI_RS_155427	A	G	0	0.037
680	SCRI_RS_175646	C	G	3	0.091
681	SCRI_RS_176063	C	T	0	0.03
682	BOPA2_12_30532	A	G	0	0.126
683	SCRI_RS_162	C	T	3	0.03
684	SCRI_RS_192730	A	C	0	0.407
685	3256909|F|0	C	T	3	0.167
686	3261012|F|0	C	T	6	0.008
687	BOPA1_10360-563	A	C	0	0.237
688	BOPA2_12_10149	A	C	0	0.022
689	SCRI_RS_173813	C	G	3	0.114
690	SCRI_RS_197337	A	G	0	0.015
691	SCRI_RS_206896	C	T	0	0.111
692	3256057|F|0	A	G	2	0.195
693	3256530|F|0	C	T	3	0.008
694	3262055|F|0	C	G	2	0.03
695	3262351|F|0	C	T	6	0.116
696	3262624|F|0	C	G	7	0.109
697	BOPA1_9105-497	A	G	0	0.037
698	SCRI_RS_120481	G	T	0	0.022
699	SCRI_RS_139733	A	G	0	0.163
700	SCRI_RS_153450	C	T	0	0.074
701	SCRI_RS_167578	C	T	0	0.059
702	SCRI_RS_218473	G	T	1	0.03
703	SCRI_RS_219889	A	G	0	0.022
704	SCRI_RS_91596	A	C	0	0.037
705	3257084|F|0	C	G	2	0.06
706	3257313|F|0	G	T	2	0.218
707	3260679|F|0	C	T	7	0.023
708	3257811|F|0	C	T	5	0.062
709	3259964|F|0	A	G	4	0.008
710	3262888|F|0	A	T	3	0.22
711	3257812|F|0	C	T	4	0.015
712	SCRI_RS_238125	C	T	3	0.197
713	3258267|F|0	A	T	7	0.047
714	BOPA2_12_10905	A	G	0	0.163
715	BK_01	G	T	1	0.037
716	SCRI_RS_157953	A	G	0	0.044
717	SCRI_RS_174052	C	T	0	0.015
718	3258919|F|0	A	G	10	0.136
719	3263092|F|0	C	T	2	0.068
720	3262736|F|0	A	G	6	0.419
721	3262496|F|0	A	G	12	0.22
722	3262692|F|0	C	T	6	0.372
723	3257635|F|0	C	G	6	0.38
724	3254710|F|0	C	G	10	0.04
725	3256389|F|0	C	G	3	0.061
726	3256613|F|0	A	C	2	0.045
727	3258091|F|0	G	T	3	0.083
728	3261606|F|0	C	T	3	0.061
729	BOPA2_12_30444	A	C	0	0.015
730	3256868|F|0	A	G	4	0.099
731	3258303|F|0	A	G	10	0.104
732	3254971|F|0	C	T	3	0.061
733	3255102|F|0	C	G	2	0.12
734	3258352|F|0	C	T	4	0.008
735	3260482|F|0	A	G	3	0.083
736	BOPA1_2633-498	A	C	0	0.148
737	BOPA1_557-1297	A	G	0	0.059
738	BOPA1_6547-1363	A	C	0	0.133
739	3255550|F|0	A	G	2	0.338
740	SCRI_RS_224392	C	T	0	0.274
741	3256816|F|0	A	T	2	0.368
742	3257989|F|0	A	G	9	0.349
743	SCRI_RS_127646	C	T	0	0.067
744	SCRI_RS_137116	G	T	0	0.037
745	BOPA1_5283-1090	A	G	0	0.141
746	3258545|F|0	C	T	6	0.302
747	BOPA2_12_21172	A	T	0	0.007
748	BOPA1_ConsensusGBS0687-3	C	G	0	0.178
749	BOPA1_6026-1949	C	G	0	0.37
750	3260821|F|0	C	T	5	0.046
751	BOPA1_4027-1814	A	G	0	0.237
752	BOPA1_5477-757	A	G	1	0.336
753	BOPA2_12_11443	A	G	0	0.385
754	SCRI_RS_170110	A	G	0	0.007
755	SCRI_RS_196910	A	G	0	0.037
756	SCRI_RS_201865	C	T	0	0.474
757	SCRI_RS_4522	G	T	0	0.215
758	3258685|F|0	C	T	8	0.488
759	3258708|F|0	C	G	3	0.091
760	3260549|F|0	A	G	2	0.451
761	3258247|F|0	A	T	3	0.121
762	SCRI_RS_48925	G	T	0	0.222
763	BOPA1_4978-1030	A	G	0	0.059
764	SCRI_RS_147611	C	T	0	0.274
765	SCRI_RS_155758	A	G	0	0.267
766	3256736|F|0	C	G	2	0.361
767	SCRI_RS_162765	C	T	0	0.03
768	SCRI_RS_165588	C	T	0	0.363
769	3256369|F|0	C	G	2	0.038
770	BOPA2_12_30403	A	G	0	0.185
771	3258137|F|0	A	C	10	0.304
772	BOPA2_12_31377	C	G	0	0.185
773	SCRI_RS_189967	C	T	3	0.28
774	3258744|F|0	A	C	9	0.119
775	3260609|F|0	C	T	4	0.137
776	3256250|F|0	C	T	6	0.078
777	3257782|F|0	C	T	11	0.089
778	3261960|F|0	A	G	3	0.083
779	BOPA1_4393-1078	A	G	0	0.03
780	BOPA1_ABC00875-1-3-436	A	G	0	0.03
781	BOPA1_ConsensusGBS0361-5	A	G	0	0.015
782	BOPA2_12_10207	A	G	0	0.2
783	BOPA2_12_10693	A	G	0	0.178
784	BOPA2_12_31387	A	G	0	0.044
785	SCRI_RS_160475	A	G	0	0.148
786	SCRI_RS_216088	C	T	3	0.242
787	3257585|F|0	A	G	11	0.298
788	3259278|F|0	G	T	2	0.105
789	3262439|F|0	C	G	9	0.111
790	3261143|F|0	A	G	9	0.238
791	SCRI_RS_169881	C	T	3	0.045
792	3261149|F|0	C	G	4	0.237
793	3260311|F|0	C	T	11	0.04
794	SCRI_RS_165338	A	G	0	0.081
795	SCRI_RS_165476	C	T	0	0.081
796	3254818|F|0	A	G	6	0.085
797	SCRI_RS_130891	C	T	0	0.341
798	SCRI_RS_138629	A	G	0	0.378
799	SCRI_RS_150563	C	T	0	0.319
800	SCRI_RS_155407	A	G	0	0.326
801	SCRI_RS_165886	A	G	0	0.215
802	SCRI_RS_166469	C	T	0	0.341
803	SCRI_RS_180081	A	G	0	0.341
804	SCRI_RS_196448	C	T	0	0.104
805	SCRI_RS_206532	A	C	0	0.111
806	3262705|F|0	A	G	4	0.145
807	3256984|F|0	A	G	3	0.144
808	SCRI_RS_207416	C	T	0	0.052
809	BOPA1_2572-986	A	G	0	0.052
810	3255250|F|0	A	T	2	0.075
811	3256332|F|0	A	C	4	0.046
812	BOPA1_5555-438	A	G	4	0.031
813	SCRI_RS_196025	C	G	0	0.03
814	3256258|F|0	C	T	3	0.053
815	3255410|F|0	G	T	2	0.301
816	3261241|F|0	C	G	2	0.023
817	3261281|F|0	A	G	11	0.306
818	BOPA2_12_11496	A	G	0	0.022
819	SCRI_RS_13869	G	T	0	0.067
820	SCRI_RS_147318	A	G	0	0.252
821	SCRI_RS_156009	C	G	0	0.304
822	SCRI_RS_162628	A	C	0	0.037
823	SCRI_RS_165600	A	G	0	0.259
824	SCRI_RS_182206	A	G	3	0.038
825	SCRI_RS_184058	A	G	0	0.037
826	3262069|F|0	A	G	4	0.16
827	SCRI_RS_10956	A	G	0	0.081
828	SCRI_RS_150786	C	T	0	0.081
829	3258420|F|0	C	G	10	0.088
830	BOPA1_9022-543	A	G	0	0.274
831	SCRI_RS_214888	A	G	0	0.059
832	BOPA1_ABC05061-1-1-159	A	C	0	0.326
833	3254838|F|0	A	C	8	0.323
834	3254801|F|0	A	G	10	0.304
835	3257577|F|0	C	T	9	0.294
836	3259782|F|0	C	T	9	0.349
837	3259483|F|0	A	G	9	0.024
838	BOPA1_11454-414	C	G	0	0.052
839	SCRI_RS_106142	A	C	0	0.319
840	SCRI_RS_149094	A	G	0	0.304
841	SCRI_RS_152330	A	G	0	0.052
842	SCRI_RS_163142	A	G	0	0.348
843	SCRI_RS_165434	A	G	0	0.052
844	SCRI_RS_170857	A	C	0	0.067
845	SCRI_RS_187051	G	T	0	0.326
846	SCRI_RS_236175	C	T	0	0.311
847	BOPA1_ConsensusGBS0554-4	A	G	0	0.141
848	BOPA1_3639-969	A	G	0	0.185
849	SCRI_RS_141322	G	T	0	0.37
850	SCRI_RS_161239	G	T	0	0.163
851	SCRI_RS_206337	C	T	0	0.311
852	SCRI_RS_176006	A	G	0	0.059
853	SCRI_RS_132472	G	T	0	0.037
854	3256806|F|0	A	G	5	0.254
855	3261672|F|0	C	G	2	0.346
856	BOPA1_4057-2114	A	G	0	0.237
857	BOPA1_13095-187	A	C	0	0.311
858	BOPA1_3246-1135	A	G	0	0.037
859	BOPA1_4927-1340	A	C	0	0.037
860	BOPA1_5316-739	A	G	0	0.207
861	SCRI_RS_143790	C	T	0	0.037
862	SCRI_RS_153896	C	T	0	0.037
863	SCRI_RS_158298	A	C	0	0.037
864	SCRI_RS_196512	A	G	0	0.059
865	SCRI_RS_4928	C	T	3	0.167
866	SCRI_RS_175218	C	G	0	0.296
867	BOPA2_12_30934	A	G	3	0.265
868	BOPA2_12_30935	A	G	1	0.037
869	3255560|F|0	C	T	8	0.291
870	3257601|F|0	C	T	12	0.285
871	3255773|F|0	A	G	6	0.186
872	BOPA2_12_30231	A	T	0	0.244
873	SCRI_RS_117283	C	T	0	0.222
874	SCRI_RS_150935	C	T	8	0.22
875	SCRI_RS_154621	C	T	0	0.037
876	SCRI_RS_167999	A	C	0	0.244
877	3262364|F|0	A	C	11	0.145
878	SCRI_RS_52789	A	G	0	0.037
879	BOPA1_4592-118	A	G	0	0.348
880	SCRI_RS_195067	C	T	0	0.267
881	BOPA1_3263-2865	A	G	0	0.289
882	SCRI_RS_199945	C	T	0	0.052
883	BOPA2_12_31446	A	G	0	0.193
884	SCRI_RS_142851	C	T	0	0.252
885	SCRI_RS_148694	A	G	0	0.407
886	SCRI_RS_166806	A	G	0	0.23
887	SCRI_RS_187638	C	T	6	0.357
888	SCRI_RS_219333	A	G	0	0.222
889	SCRI_RS_225720	C	T	0	0.274
890	3255919|F|0	C	T	2	0.293
891	3257336|F|0	C	T	6	0.248
892	SCRI_RS_135585	C	T	0	0.215
893	SCRI_RS_163314	C	T	0	0.215
894	SCRI_RS_211923	C	T	0	0.156
895	3256789|F|0	A	C	5	0.1
896	3259264|F|0	C	T	8	0.331
897	3261698|F|0	A	G	5	0.208
898	3263136|F|0	C	T	3	0.038
899	3255333|F|0	A	T	7	0.008
900	BOPA1_2582-767	A	G	0	0.067
901	SCRI_RS_128813	C	T	0	0.067
902	SCRI_RS_136200	C	T	0	0.474
903	SCRI_RS_139708	A	C	0	0.207
904	SCRI_RS_148734	G	T	0	0.067
905	SCRI_RS_165171	C	T	0	0.474
906	SCRI_RS_166816	A	G	0	0.467
907	SCRI_RS_173486	C	T	0	0.067
908	SCRI_RS_175550	G	T	0	0.467
909	3259855|F|0	C	G	10	0.048
910	SCRI_RS_10642	C	T	0	0.244
911	SCRI_RS_122	A	G	0	0.17
912	SCRI_RS_146936	C	T	0	0.148
913	SCRI_RS_184395	A	G	0	0.096
914	3259664|F|0	C	T	10	0.152
915	3261990|F|0	C	T	7	0.188
916	SCRI_RS_156845	C	T	0	0.059
917	SCRI_RS_192440	G	T	3	0.341
918	SCRI_RS_224245	G	T	0	0.044
919	SCRI_RS_227507	A	G	0	0.059
920	SCRI_RS_238263	C	T	1	0.299
921	3256029|F|0	C	T	11	0.274
922	3258269|F|0	C	G	8	0.197
923	SCRI_RS_168604	A	G	0	0.415
924	SCRI_RS_146997	C	T	0	0.274
925	SCRI_RS_175603	C	T	0	0.193
926	SCRI_RS_182210	A	G	0	0.274
927	SCRI_RS_190048	A	C	2	0.271
928	3258901|F|0	C	T	4	0.069
929	BOPA1_ABC02329-1-20-250	A	G	3	0.159
930	SCRI_RS_13476	A	G	0	0.296
931	SCRI_RS_192463	C	T	3	0.258
932	SCRI_RS_169758	A	T	0	0.252
933	SCRI_RS_187012	A	C	0	0.244
934	BOPA1_8930-370	A	G	0	0.43
935	BOPA2_12_30781	A	G	5	0.015
936	SCRI_RS_164876	C	T	0	0.452
937	SCRI_RS_213799	A	C	0	0.067
938	SCRI_RS_177330	A	G	0	0.207
939	3262855|F|0	C	T	5	0.138
940	BOPA2_12_10592	A	G	0	0.044
941	BOPA2_12_30424	A	G	0	0.43
942	SCRI_RS_135391	A	G	0	0.104
943	SCRI_RS_151082	C	T	3	0.038
944	SCRI_RS_159503	A	G	0	0.111
945	SCRI_RS_162694	A	G	0	0.319
946	SCRI_RS_167465	C	T	0	0.222
947	SCRI_RS_194134	C	T	3	0.152
948	SCRI_RS_224641	C	T	0	0.23
949	SCRI_RS_88391	C	T	0	0.481
950	3255845|F|0	A	G	9	0.452
951	3254856|F|0	C	T	12	0.374
952	3255816|F|0	A	G	2	0.414
953	3255533|F|0	C	G	9	0.262
954	3256485|F|0	C	T	12	0.22
955	3262153|F|0	C	G	13	0.279
956	SCRI_RS_221776	C	T	0	0.356
957	BOPA1_3452-1355	A	G	2	0.045
958	SCRI_RS_141771	C	T	0	0.141
959	BOPA2_12_31497	C	G	0	0.037
960	BOPA1_3453-1974	A	G	0	0.244
961	SCRI_RS_103515	C	T	0	0.356
962	SCRI_RS_141753	A	G	0	0.067
963	BOPA2_12_10430	A	G	0	0.059
964	SCRI_RS_150792	C	T	0	0.044
965	SCRI_RS_173604	A	C	0	0.252
966	SCRI_RS_192552	A	G	0	0.193
967	3255748|F|0	C	T	13	0.172
968	3259616|F|0	A	G	12	0.041
969	3260208|F|0	C	G	3	0.5
970	3255423|F|0	G	T	2	0.045
971	3255987|F|0	G	T	2	0.038
972	3258881|F|0	C	G	5	0.385
973	BOPA2_12_30155	A	G	0	0.119
974	SCRI_RS_204158	A	G	1	0.485
975	SCRI_RS_231057	C	T	0	0.119
976	SCRI_RS_157480	C	T	0	0.2
977	SCRI_RS_605	A	G	0	0.304
978	3256341|F|0	C	G	2	0.023
979	3259459|F|0	A	C	13	0.18
980	SCRI_RS_160747	C	T	0	0.193
981	SCRI_RS_144545	A	C	3	0.379
982	SCRI_RS_108647	A	C	0	0.044
983	SCRI_RS_159158	G	T	0	0.444
984	SCRI_RS_188511	A	G	0	0.044
985	BOPA1_12224-363	A	C	3	0.008
986	BOPA2_12_30631	A	G	0	0.148
987	SCRI_RS_141564	A	G	0	0.304
988	3254726|F|0	G	T	12	0.098
989	SCRI_RS_226348	A	G	0	0.141
990	3256026|F|0	A	G	7	0.055
991	3257494|F|0	A	G	13	0.197
992	3257920|F|0	G	T	5	0.2
993	3262220|F|0	C	T	5	0.077
994	BOPA1_4277-1901	A	G	2	0.105
995	SCRI_RS_128162	A	G	10	0.232
996	SCRI_RS_152744	A	C	0	0.385
997	SCRI_RS_158433	A	C	0	0.193
998	SCRI_RS_231806	G	T	0	0.4
999	SCRI_RS_155957	A	G	3	0.197
1000	SCRI_RS_231889	C	T	3	0.492
1001	3256408|F|0	A	C	2	0.075
1002	SCRI_RS_194812	G	T	0	0.363
1003	BOPA1_791-1113	C	G	2	0.15
1004	BOPA1_ABC01004-sfp18-05	A	G	6	0.488
1005	BOPA2_12_31284	A	G	0	0.089
1006	SCRI_RS_106759	C	G	0	0.244
1007	SCRI_RS_149462	C	T	0	0.244
1008	SCRI_RS_153226	A	T	0	0.067
1009	SCRI_RS_154030	A	G	0	0.03
1010	SCRI_RS_154683	C	T	0	0.067
1011	SCRI_RS_179003	A	G	0	0.185
1012	3255023|F|0	C	G	13	0.09
1013	SCRI_RS_185319	C	G	0	0.281
1014	SCRI_RS_198643	C	G	3	0.083
1015	SCRI_RS_159228	C	G	0	0.296
1016	SCRI_RS_150590	C	T	0	0.43
1017	SCRI_RS_153672	A	G	3	0.045
1018	SCRI_RS_196192	A	G	0	0.119
1019	3255954|F|0	C	T	4	0.069
1020	3256001|F|0	A	G	3	0.462
1021	SCRI_RS_233272	G	T	0	0.104
1022	3258937|F|0	C	G	2	0.15
1023	3258798|F|0	G	T	4	0.221
1024	3258331|F|0	C	T	4	0.389
1025	3258499|F|0	C	T	9	0.079
1026	3262925|F|0	C	T	3	0.076
1027	BOPA1_1865-396	C	G	2	0.023
1028	BOPA2_12_10777	A	G	1	0.47
1029	SCRI_RS_145190	A	G	0	0.259
1030	SCRI_RS_153798	A	T	0	0.17
1031	SCRI_RS_160179	G	T	0	0.096
1032	SCRI_RS_192386	A	G	6	0.062
1033	SCRI_RS_205712	C	T	0	0.23
1034	SCRI_RS_210172	C	T	0	0.259
1035	3255173|F|0	A	C	7	0.117
1036	3256555|F|0	A	T	13	0.213
1037	BOPA2_12_30870	A	C	0	0.333
1038	BOPA2_12_30871	A	G	0	0.022
1039	BOPA2_12_30872	A	G	0	0.022
1040	BK_12	A	C	0	0.022
1041	BK_13	C	T	0	0.356
1042	BK_14	A	G	0	0.022
1043	BK_15	A	G	0	0.022
1044	BK_16	C	G	3	0.023
1045	SCRI_RS_196316	A	C	3	0.129
1046	SCRI_RS_131218	A	G	0	0.178
1047	SCRI_RS_188893	C	T	0	0.178
1048	SCRI_RS_143250	A	G	0	0.415
1049	3255113|F|0	A	T	3	0.114
1050	3255315|F|0	A	G	3	0.129
1051	3257170|F|0	C	T	5	0.069
1052	BOPA1_2646-1277	A	G	0	0.148
1053	BOPA1_5880-2547	A	G	0	0.422
1054	SCRI_RS_120529	C	T	1	0.127
1055	SCRI_RS_170337	A	G	0	0.037
1056	SCRI_RS_173164	C	T	0	0.119
1057	SCRI_RS_182270	C	T	0	0.444
1058	SCRI_RS_183655	A	G	0	0.126
1059	SCRI_RS_186387	A	G	0	0.163
1060	SCRI_RS_192783	A	G	1	0.164
1061	SCRI_RS_239882	A	G	0	0.156
1062	3256022|F|0	C	T	9	0.46
1063	3259257|F|0	C	T	3	0.152
1064	3259614|F|0	C	G	6	0.124
1065	BOPA1_2029-1143	A	C	0	0.496
1066	SCRI_RS_186448	A	C	0	0.281
1067	SCRI_RS_115905	C	T	0	0.133
1068	SCRI_RS_153693	C	T	8	0.323
1069	SCRI_RS_155612	G	T	7	0.312
1070	SCRI_RS_115892	A	C	2	0.06
1071	BOPA1_7032-201	A	G	0	0.022
1072	BOPA1_7747-1056	A	G	1	0.104
1073	BOPA1_7766-492	A	G	2	0.105
1074	BOPA1_8787-1459	A	G	0	0.037
1075	SCRI_RS_7026	C	T	0	0.104
1076	3254823|F|0	C	T	6	0.031
1077	3256293|F|0	C	T	3	0.083
1078	3258308|F|0	A	T	5	0.062
1079	3262951|F|0	A	G	7	0.195
1080	BOPA1_7144-973	A	C	0	0.378
1081	SCRI_RS_140819	A	G	0	0.319
1082	SCRI_RS_147371	C	T	0	0.022
1083	3255086|F|0	A	T	4	0.359
1084	3255557|F|0	C	T	3	0.068
1085	3259491|F|0	A	G	3	0.083
1086	3261097|F|0	C	T	12	0.049
1087	3262709|F|0	C	G	9	0.389
1088	BOPA1_2477-377	C	G	2	0.03
1089	BOPA1_5652-419	A	G	0	0.052
1090	BOPA1_864-594	A	G	0	0.052
1091	BOPA1_5050-1101	A	G	0	0.037
1092	SCRI_RS_10302	A	G	0	0.03
1093	SCRI_RS_110647	C	T	0	0.052
1094	SCRI_RS_182371	A	G	0	0.03
1095	SCRI_RS_192657	C	T	0	0.03
1096	SCRI_RS_207162	C	T	3	0.03
1097	3254654|F|0	A	C	2	0.045
1098	3260410|F|0	A	T	4	0.069
1099	3257448|F|0	A	T	3	0.038
1100	3256024|F|0	A	C	2	0.218
1101	3255981|F|0	A	C	2	0.383
1102	3257046|F|0	C	T	3	0.386
1103	BOPA1_816-265	A	G	0	0.415
1104	BOPA2_12_11452	A	G	0	0.178
1105	BOPA2_12_30748	A	C	0	0.378
1106	BOPA2_12_10847	A	G	0	0.252
1107	SCRI_RS_5552	C	T	0	0.481
1108	3256699|F|0	A	T	11	0.363
1109	3261758|F|0	A	G	4	0.374
1110	SCRI_RS_174935	C	G	0	0.081
1111	3260104|F|0	A	G	6	0.078
1112	BOPA1_3709-716	A	C	9	0.389
1113	SCRI_RS_206586	C	T	0	0.081
1114	SCRI_RS_120182	C	T	0	0.215
1115	SCRI_RS_165427	A	T	0	0.474
1116	SCRI_RS_78277	C	T	0	0.215
1117	SCRI_RS_89851	A	G	0	0.111
1118	BOPA1_2964-382	A	G	0	0.089
1119	BOPA1_ABC03253-1-2-279	C	G	0	0.104
1120	SCRI_RS_158687	A	C	0	0.363
1121	SCRI_RS_207244	C	T	0	0.111
1122	3255719|F|0	C	G	4	0.168
1123	SCRI_RS_81287	A	G	0	0.096
1124	BOPA1_6338-682	A	C	0	0.259
1125	3255887|F|0	A	C	4	0.298
1126	BOPA1_7623-818	A	G	0	0.185
1127	BOPA1_1447-464	A	G	3	0.227
1128	BOPA1_6846-1161	A	G	0	0.489
1129	BOPA2_12_10296	A	G	0	0.052
1130	BOPA2_12_30657	A	G	0	0.304
1131	SCRI_RS_134823	C	T	0	0.474
1132	SCRI_RS_137093	C	T	0	0.326
1133	SCRI_RS_167605	A	G	0	0.37
1134	SCRI_RS_182408	A	G	0	0.252
1135	SCRI_RS_197357	C	T	0	0.37
1136	SCRI_RS_212932	A	G	0	0.17
1137	SCRI_RS_215080	A	G	0	0.37
1138	3255917|F|0	C	T	7	0.086
1139	3262409|F|0	G	T	13	0.221
1140	SCRI_RS_123295	C	T	0	0.304
1141	3257890|F|0	A	G	3	0.462
1142	3259136|F|0	C	T	3	0.311
1143	3262966|F|0	C	T	2	0.105
1144	3263103|F|0	G	T	3	0.318
1145	SCRI_RS_135619	A	G	0	0.341
1146	SCRI_RS_174444	A	G	0	0.363
1147	BOPA1_4410-284	A	C	0	0.17
1148	BOPA2_12_30432	A	G	0	0.215
1149	SCRI_RS_125793	C	T	0	0.015
1150	SCRI_RS_154981	C	T	0	0.237
1151	SCRI_RS_186954	A	C	0	0.348
1152	SCRI_RS_215094	C	T	0	0.363
1153	3258041|F|0	A	G	11	0.395
1154	3260977|F|0	C	G	3	0.273
1155	SCRI_RS_177405	C	T	0	0.215
1156	3257273|F|0	A	G	4	0.29
1157	BOPA1_2651-1774	A	G	0	0.133
1158	BOPA1_8512-430	A	G	2	0.496
1159	SCRI_RS_141655	A	G	0	0.03
1160	SCRI_RS_41263	C	T	0	0.281
1161	SCRI_RS_229103	C	T	0	0.2
1162	SCRI_RS_206245	C	T	1	0.269
1163	3261247|F|0	A	G	10	0.104
1164	3256377|F|0	C	T	8	0.087
1165	SCRI_RS_171029	G	T	0	0.141
1166	3255112|F|0	G	T	3	0.076
1167	3263085|F|0	C	G	3	0.318
1168	SCRI_RS_194318	C	T	3	0.045
1169	BOPA2_12_10715	C	G	0	0.163
1170	3256112|F|0	G	T	8	0.252
1171	BOPA2_12_30491	A	G	3	0.03
1172	3255144|F|0	C	T	12	0.374
1173	3257060|F|0	C	T	12	0.447
1174	3256386|F|0	A	G	5	0.092
1175	3259130|F|0	A	G	6	0.326
1176	BOPA2_12_20281	A	G	0	0.007
1177	SCRI_RS_152206	C	T	0	0.111
1178	BOPA1_1341-841	A	C	9	0.016
1179	3257527|F|0	G	T	11	0.089
1180	SCRI_RS_14801	C	T	0	0.496
1181	SCRI_RS_201800	A	C	11	0.427
1182	BOPA1_4788-672	A	G	0	0.156
1183	BOPA2_12_10219	A	G	0	0.022
1184	SCRI_RS_237094	G	T	0	0.467
1185	3257435|F|0	C	G	4	0.023
1186	3256489|F|0	C	T	4	0.092
1187	SCRI_RS_221843	A	G	3	0.038
1188	SCRI_RS_239231	A	G	0	0.133
1189	3262011|F|0	G	T	8	0.244
1190	BOPA1_ConsensusGBS0524-2	A	G	0	0.022
1191	SCRI_RS_139793	A	G	0	0.015
1192	BOPA2_12_31127	A	G	3	0.091
1193	3256131|F|0	A	T	2	0.105
1194	BOPA1_4630-1036	A	G	0	0.333
1195	3259850|F|0	C	G	9	0.056
1196	3256587|F|0	C	T	4	0.023
1197	BOPA1_ABC02350-pHv759-04	A	G	4	0.153
1198	BOPA2_12_30703	A	G	0	0.052
1199	SCRI_RS_126877	A	G	0	0.133
1200	SCRI_RS_158928	A	G	0	0.281
1201	SCRI_RS_198460	C	T	0	0.111
1202	SCRI_RS_212484	G	T	0	0.274
1203	3259575|F|0	C	T	3	0.061
1204	SCRI_RS_173531	A	G	0	0.267
1205	SCRI_RS_231782	C	T	3	0.182
1206	BOPA1_2128-874	A	G	0	0.289
1207	BOPA1_2417-924	A	G	0	0.015
1208	BOPA1_3598-489	A	G	0	0.067
1209	BOPA1_ABC01899-1-1-301	A	G	0	0.281
1210	BOPA1_5823-1073	A	G	0	0.422
1211	SCRI_RS_151576	C	T	2	0.406
1212	3258891|F|0	A	G	8	0.244
1213	3261735|F|0	G	T	3	0.462
1214	3257223|F|0	A	G	6	0.279
1215	BOPA2_12_20688	A	G	5	0.008
1216	BOPA2_12_30691	A	C	3	0.409
1217	BOPA1_4065-397	A	C	0	0.437
1218	BOPA1_5113-624	C	G	0	0.059
1219	3255313|F|0	A	G	6	0.054
1220	3259011|F|0	A	G	6	0.45
1221	3258721|F|0	C	G	10	0.096
1222	3259995|F|0	G	T	6	0.403
1223	BOPA1_6384-866	A	G	0	0.015
1224	SCRI_RS_182050	A	C	0	0.385
1225	SCRI_RS_186443	C	T	0	0.081
1226	SCRI_RS_224846	G	T	0	0.015
1227	3261408|F|0	C	G	6	0.093
1228	3255039|F|0	C	T	6	0.209
1229	BOPA1_5379-595	A	C	0	0.089
1230	SCRI_RS_147210	A	G	0	0.015
1231	3258514|F|0	C	T	11	0.185
1232	SCRI_RS_122681	A	G	0	0.022
1233	SCRI_RS_151535	A	G	0	0.059
1234	BOPA1_2580-1456	A	G	0	0.059
1235	SCRI_RS_175065	A	G	0	0.059
1236	SCRI_RS_238424	C	T	0	0.2
1237	3258978|F|0	A	C	6	0.054
1238	3259568|F|0	C	G	8	0.283
1239	3257051|F|0	A	G	4	0.412
1240	3258474|F|0	A	G	13	0.197
1241	BOPA2_12_30259	A	T	0	0.333
1242	BOPA1_ABC20402-1-3-298	A	G	0	0.378
1243	BOPA1_9060-471	A	C	2	0.113
1244	BOPA2_12_31474	C	G	0	0.452
1245	SCRI_RS_154617	A	G	3	0.061
1246	SCRI_RS_187110	C	T	0	0.133
1247	SCRI_RS_199897	C	T	0	0.074
1248	SCRI_RS_199898	A	C	0	0.074
1249	SCRI_RS_30973	A	G	0	0.133
1250	SCRI_RS_218303	C	T	0	0.148
1251	3261725|F|0	A	C	2	0.015
1252	SCRI_RS_155546	A	C	0	0.074
1253	SCRI_RS_10398	C	T	0	0.03
1254	SCRI_RS_6792	C	T	3	0.136
1255	3256872|F|0	A	T	3	0.409
1256	3262943|F|0	A	T	3	0.341
1257	BOPA1_3662-381	A	G	1	0.119
1258	3259476|F|0	A	G	8	0.087
1259	3259657|F|0	A	G	3	0.008
1260	BOPA1_946-2500	A	G	3	0.333
1261	BOPA1_1292-406	A	G	2	0.045
1262	BOPA1_2601-171	C	G	0	0.415
1263	SCRI_RS_144592	C	T	0	0.333
1264	SCRI_RS_195938	G	T	0	0.415
1265	3257050|F|0	A	C	2	0.06
1266	BOPA2_12_31288	A	G	0	0.133
1267	BOPA1_ABC12560-1-1-421	A	G	0	0.126
1268	3255237|F|0	A	C	2	0.06
1269	SCRI_RS_185513	C	T	0	0.007
1270	BOPA1_3122-909	A	C	0	0.089
1271	SCRI_RS_151430	G	T	0	0.437
1272	SCRI_RS_232669	C	T	0	0.007
1273	BOPA1_8889-842	A	G	0	0.022
1274	BOPA1_3090-138	A	G	2	0.023
1275	BOPA2_12_31408	A	G	0	0.022
1276	SCRI_RS_106444	A	G	0	0.015
1277	SCRI_RS_142400	A	C	3	0.015
1278	SCRI_RS_158123	A	C	0	0.022
1279	SCRI_RS_206492	A	C	0	0.015
1280	SCRI_RS_222933	A	C	3	0.045
1281	3257998|F|0	A	G	7	0.039
1282	BOPA1_411-495	A	C	0	0.259
1283	BOPA1_7932-687	A	G	0	0.03
1284	SCRI_RS_164343	C	T	7	0.25
1285	SCRI_RS_196323	A	G	3	0.167
1286	SCRI_RS_131325	C	T	0	0.015
1287	BOPA1_5759-478	A	G	0	0.17
1288	BOPA2_12_30634	A	G	0	0.03
1289	SCRI_RS_132200	C	T	0	0.007
1290	SCRI_RS_136233	A	C	0	0.267
1291	SCRI_RS_141874	A	G	0	0.244
1292	SCRI_RS_146010	C	T	0	0.17
1293	SCRI_RS_151459	A	G	0	0.193
1294	SCRI_RS_153174	A	C	0	0.326
1295	SCRI_RS_186840	A	G	0	0.296
1296	SCRI_RS_204254	A	G	0	0.052
1297	SCRI_RS_219675	A	G	0	0.17
1298	SCRI_RS_98229	A	C	0	0.007
1299	3257331|F|0	C	G	2	0.308
1300	BOPA2_12_10927	A	G	0	0.044
1301	BOPA2_12_31194	A	C	0	0.252
1302	SCRI_RS_103572	C	T	0	0.067
1303	SCRI_RS_186664	A	G	0	0.022
1304	SCRI_RS_6099	C	T	0	0.23
1305	3255270|F|0	A	G	12	0.35
1306	3261714|F|0	A	G	5	0.331
1307	3256247|F|0	A	G	6	0.326
1308	3262956|F|0	A	G	8	0.409
1309	3258614|F|0	A	T	3	0.015
1310	3255922|F|0	C	T	2	0.113
1311	3256272|F|0	A	G	3	0.045
1312	3256372|F|0	C	T	3	0.015
1313	3256960|F|0	A	G	3	0.045
1314	3255549|F|0	A	T	5	0.415
1315	3258098|F|0	C	T	9	0.389
1316	3258313|F|0	C	T	5	0.015
1317	3258122|F|0	A	C	3	0.348
1318	3259124|F|0	A	G	11	0.137
1319	3254989|F|0	C	G	2	0.308
1320	3256398|F|0	A	G	4	0.069
1321	BOPA1_ABC01644-1-3-379	A	G	0	0.341
1322	BOPA1_5184-1163	A	G	0	0.133
1323	BOPA2_12_31175	A	G	0	0.141
1324	SCRI_RS_138888	A	G	3	0.03
1325	SCRI_RS_162700	A	G	0	0.326
1326	SCRI_RS_180032	A	C	0	0.252
1327	SCRI_RS_41905	A	G	3	0.136
1328	BOPA2_12_30772	A	G	0	0.363
1329	SCRI_RS_171237	C	T	3	0.03
1330	BOPA1_1275-734	A	G	2	0.053
1331	SCRI_RS_144891	A	G	0	0.259
1332	SCRI_RS_122871	A	G	0	0.244
1333	SCRI_RS_238404	A	G	0	0.348
1334	3254904|F|0	A	T	5	0.262
1335	BOPA2_12_30853	C	G	3	0.03
1336	3257080|F|0	C	T	2	0.391
1337	BOPA1_ABC06091-1-1-187	A	G	0	0.437
1338	BOPA2_12_30251	A	T	0	0.178
1339	SCRI_RS_135633	C	T	0	0.015
1340	SCRI_RS_167882	C	T	0	0.252
1341	SCRI_RS_192676	C	T	0	0.17
1342	BOPA2_12_10948	A	G	0	0.015
1343	SCRI_RS_198865	A	G	0	0.356
1344	BOPA1_10719-459	A	G	0	0.422
1345	BOPA1_4233-63	C	G	0	0.363
1346	SCRI_RS_228442	C	T	0	0.007
1347	SCRI_RS_13952	A	G	0	0.007
1348	3256317|F|0	A	G	4	0.298
1349	SCRI_RS_176173	C	T	0	0.007
1350	SCRI_RS_137018	C	G	0	0.007
1351	SCRI_RS_182959	C	T	0	0.289
1352	BOPA1_3813-1629	A	G	1	0.067
1353	BOPA1_1040-279	A	G	0	0.363
1354	BOPA2_12_30828	A	G	0	0.007
1355	SCRI_RS_11204	G	T	3	0.008
1356	SCRI_RS_170235	A	G	1	0.284
1357	SCRI_RS_240011	A	C	0	0.267
1358	3260291|F|0	A	G	4	0.267
1359	3262597|F|0	A	G	6	0.302
1360	BOPA2_12_30042	A	G	0	0.044
1361	SCRI_RS_130072	C	T	0	0.007
1362	SCRI_RS_160277	C	T	0	0.007
1363	SCRI_RS_220670	A	C	0	0.007
1364	SCRI_RS_236164	C	T	3	0.008
1365	3257441|F|0	A	T	2	0.03
1366	3262717|F|0	A	G	5	0.246
1367	3255529|F|0	A	G	7	0.016
1368	3259165|F|0	A	G	5	0.346
1369	BOPA2_12_30582	A	G	0	0.007
1370	SCRI_RS_151921	A	G	0	0.007
1371	SCRI_RS_193756	C	T	0	0.022
1372	BOPA1_2719-672	A	C	0	0.074
1373	BOPA1_4049-233	A	G	0	0.259
1374	SCRI_RS_174318	A	G	0	0.252
1375	SCRI_RS_194640	A	T	3	0.258
1376	3258037|F|0	G	T	4	0.206
1377	3261164|F|0	G	T	4	0.267
1378	3257244|F|0	G	T	2	0.308
1379	3261395|F|0	C	G	3	0.136
1380	BOPA1_2528-2111	A	C	0	0.007
1381	BOPA1_ABC07566-2-1-82	A	G	2	0.008
1382	BOPA2_12_30561	C	G	0	0.007
1383	SCRI_RS_117951	C	T	0	0.133
1384	SCRI_RS_135468	A	C	0	0.252
1385	SCRI_RS_155067	A	G	0	0.252
1386	SCRI_RS_157207	G	T	0	0.252
1387	SCRI_RS_175300	C	T	0	0.141
1388	SCRI_RS_231897	C	T	0	0.007
1389	BOPA1_1826-229	A	G	0	0.244
1390	BOPA2_12_20335	A	G	0	0.2
1391	SCRI_RS_177375	C	T	0	0.178
1392	SCRI_RS_4969	A	C	0	0.178
1393	BOPA1_ABC17685-1-4-365	C	G	0	0.074
1394	3257044|F|0	A	G	6	0.186
1395	SCRI_RS_116920	A	G	0	0.23
1396	SCRI_RS_127347	C	T	0	0.185
1397	SCRI_RS_1502	C	T	0	0.178
1398	SCRI_RS_222769	A	C	0	0.178
1399	BOPA1_3576-2715	A	G	0	0.215
1400	SCRI_RS_100054	C	T	3	0.212
1401	SCRI_RS_237688	C	T	0	0.207
1402	3260898|F|0	C	G	12	0.244
1403	3259823|F|0	A	G	3	0.22
1404	BOPA1_1940-567	C	G	2	0.188
1405	BOPA2_12_20861	A	G	0	0.2
1406	SCRI_RS_167594	A	G	0	0.178
1407	SCRI_RS_208320	C	T	0	0.185
1408	3259065|F|0	C	T	4	0.176
1409	BOPA1_4659-1261	A	G	0	0.178
1410	BOPA1_5160-268	A	G	0	0.007
1411	3256573|F|0	A	G	3	0.25
1412	3259936|F|0	G	T	4	0.023
1413	3261257|F|0	G	T	4	0.183
1414	BOPA1_1917-848	A	C	0	0.185
1415	BOPA1_5046-619	A	T	0	0.185
1416	BOPA2_12_30265	A	G	0	0.244
1417	SCRI_RS_134925	C	T	3	0.235
1418	SCRI_RS_144583	A	T	3	0.409
1419	SCRI_RS_179253	C	T	0	0.007
1420	SCRI_RS_196026	C	T	0	0.178
1421	SCRI_RS_235063	A	G	0	0.244
1422	SCRI_RS_236716	G	T	4	0.412
1423	BOPA1_9191-263	A	G	0	0.178
1424	SCRI_RS_231725	G	T	0	0.178
1425	3255396|F|0	A	T	4	0.198
1426	3257484|F|0	A	G	8	0.213
1427	BOPA1_2895-1064	C	G	3	0.174
1428	SCRI_RS_185710	C	T	3	0.159
1429	3258948|F|0	G	T	7	0.164
1430	BOPA1_3214-945	A	G	0	0.185
1431	BOPA1_4717-386	A	G	0	0.163
1432	BOPA2_12_30275	C	G	0	0.163
1433	SCRI_RS_165669	A	G	0	0.007
1434	SCRI_RS_171045	A	G	0	0.148
1435	SCRI_RS_184218	A	G	0	0.007
1436	BOPA1_ABC08774-1-1-752	A	C	0	0.207
1437	3259176|F|0	C	G	3	0.22
1438	BOPA1_4280-295	A	G	0	0.274
1439	BOPA1_2910-1085	A	G	2	0.023
1440	SCRI_RS_12492	A	G	0	0.178
1441	SCRI_RS_125516	G	T	0	0.17
1442	3261225|F|0	C	T	6	0.178
1443	BOPA1_7489-442	A	T	0	0.015
1444	BOPA1_2517-487	C	G	2	0.023
1445	BOPA2_12_31256	A	C	0	0.022
1446	3257263|F|0	A	G	7	0.016
1447	SCRI_RS_188255	A	G	0	0.022
1448	SCRI_RS_144776	A	G	0	0.015
1449	SCRI_RS_165574	C	G	0	0.259
1450	SCRI_RS_213826	C	T	0	0.022
1451	3259966|F|0	C	T	7	0.086
1452	3257928|F|0	C	T	2	0.023
1453	3259637|F|0	G	T	11	0.331
1454	SCRI_RS_153531	A	G	0	0.015
1455	BOPA1_ABC03181-1-1-164	A	G	0	0.022
1456	BOPA2_12_11121	A	T	0	0.163
1457	BOPA1_4136-869	A	G	0	0.141
1458	BOPA1_6911-866	A	C	0	0.207
1459	SCRI_RS_143213	A	G	0	0.37
1460	SCRI_RS_107754	C	T	0	0.341
1461	3255759|F|0	C	T	4	0.214
1462	BOPA1_6510-1430	C	G	0	0.43
1463	SCRI_RS_4802	A	G	1	0.201
1464	BOPA2_12_10545	A	C	0	0.43
1465	BOPA1_6804-1197	A	G	0	0.163
1466	SCRI_RS_162413	C	T	0	0.363
1467	SCRI_RS_202786	A	C	0	0.163
1468	3254845|F|0	C	G	2	0.353
1469	3259897|F|0	A	G	5	0.369
1470	BOPA1_2284-1738	A	G	2	0.406
1471	3260657|F|0	A	G	5	0.062
1472	3256921|F|0	C	T	9	0.238
1473	3255448|F|0	G	T	2	0.361
1474	3263010|F|0	C	G	10	0.008
1475	SCRI_RS_155808	C	G	3	0.008
1476	SCRI_RS_180983	C	T	0	0.007
1477	BOPA1_10489-586	A	G	0	0.007
1478	SCRI_RS_167713	C	G	0	0.393
1479	SCRI_RS_189408	C	T	0	0.007
1480	SCRI_RS_212940	C	T	0	0.007
1481	SCRI_RS_173757	A	G	0	0.356
1482	3258669|F|0	A	C	8	0.024
1483	3259007|F|0	C	G	2	0.353
1484	SCRI_RS_155470	C	G	0	0.007
1485	BOPA2_12_20985	A	G	0	0.022
1486	3258996|F|0	C	T	7	0.273
1487	SCRI_RS_163975	A	G	0	0.311
1488	SCRI_RS_59851	A	G	0	0.296
1489	SCRI_RS_198848	A	G	0	0.4
1490	SCRI_RS_145381	C	G	0	0.363
1491	SCRI_RS_146785	C	G	3	0.371
1492	BOPA1_7660-476	A	G	0	0.244
1493	BOPA2_12_31020	A	G	1	0.343
1494	3255627|F|0	C	T	8	0.465
1495	3260669|F|0	A	T	6	0.062
1496	BOPA1_7187-382	A	G	0	0.2
1497	BOPA2_12_10717	A	G	0	0.363
1498	BOPA2_12_31383	A	G	0	0.481
1499	SCRI_RS_110043	A	G	0	0.207
1500	3258875|F|0	C	T	4	0.153
1501	3262207|F|0	C	G	7	0.234
1502	3257641|F|0	C	T	6	0.271
1503	BOPA2_12_31021	A	C	0	0.289
1504	3255707|F|0	A	G	7	0.227
1505	BOPA1_4037-916	A	G	0	0.111
1506	3256832|F|0	A	G	11	0.089
1507	SCRI_RS_150266	C	T	0	0.326
1508	SCRI_RS_16024	C	T	0	0.267
1509	BOPA1_334-1164	A	C	0	0.052
1510	SCRI_RS_16995	A	G	1	0.269
1511	3256579|F|0	A	G	7	0.258
1512	3257355|F|0	A	G	3	0.348
1513	3259198|F|0	C	T	2	0.173
1514	3258635|F|0	A	G	3	0.492
1515	BOPA1_5499-1430	A	G	0	0.067
1516	3260649|F|0	C	T	6	0.062
1517	3255955|F|0	C	G	6	0.45
1518	SCRI_RS_207224	C	T	0	0.356
1519	3257570|F|0	C	G	3	0.205
1520	3255674|F|0	G	T	3	0.273
1521	BOPA1_6280-1098	C	G	0	0.059
1522	BOPA2_12_10650	A	G	3	0.061
1523	SCRI_RS_156871	C	T	0	0.074
1524	SCRI_RS_206677	A	G	3	0.061
1525	SCRI_RS_221992	C	T	0	0.059
1526	SCRI_RS_73	A	G	0	0.059
1527	SCRI_RS_9469	G	T	0	0.193
1528	SCRI_RS_150	C	T	0	0.341
1529	3261915|F|0	A	G	10	0.296
1530	3257872|F|0	A	C	4	0.176
1531	BOPA2_12_30674	A	C	0	0.022
1532	BOPA2_12_31394	C	G	0	0.23
1533	BOPA1_8065-1203	A	G	0	0.037
1534	3256773|F|0	A	T	5	0.354
1535	BOPA1_4377-571	A	G	0	0.037
1536	SCRI_RS_159024	C	T	0	0.393
1537	3257258|F|0	A	G	5	0.454
1538	3259550|F|0	C	G	2	0.459
1539	3262333|F|0	A	G	7	0.219
1540	BOPA1_6023-567	A	C	0	0.23
1541	BOPA1_1946-698	A	C	0	0.378
1542	BOPA1_ConsensusGBS0033-1	A	G	0	0.496
1543	BOPA1_5573-1170	A	G	0	0.178
1544	BOPA2_12_11449	A	G	0	0.304
1545	BOPA2_12_30696	A	G	0	0.304
1546	BOPA2_12_31398	A	G	0	0.489
1547	SCRI_RS_182079	C	T	5	0.177
1548	SCRI_RS_50957	C	T	0	0.037
1549	3257045|F|0	A	G	4	0.405
1550	3257408|F|0	A	C	3	0.22
1551	3255364|F|0	A	G	7	0.297
1552	3256169|F|0	A	G	10	0.096
1553	3257617|F|0	C	T	3	0.167
1554	3257819|F|0	C	T	2	0.165
1555	3257903|F|0	C	T	7	0.281
1556	3258169|F|0	C	T	7	0.07
1557	3261182|F|0	A	G	6	0.225
1558	3262152|F|0	A	T	3	0.205
1559	SCRI_RS_207237	A	G	0	0.067
1560	SCRI_RS_172667	A	G	0	0.459
1561	SCRI_RS_219568	C	T	0	0.222
1562	SCRI_RS_220533	C	T	0	0.237
1563	BOPA1_4164-176	C	G	3	0.364
1564	3263114|F|0	A	G	3	0.341
1565	3259442|F|0	C	T	10	0.096
1566	3260421|F|0	G	T	5	0.346
1567	BOPA2_12_31445	A	G	0	0.141
1568	3256971|F|0	A	G	9	0.127
1569	3258823|F|0	G	T	8	0.283
1570	3258999|F|0	C	T	3	0.212
1571	SCRI_RS_7517	A	G	0	0.096
1572	SCRI_RS_2273	A	G	0	0.022
1573	BOPA2_12_31293	A	T	0	0.4
1574	SCRI_RS_17898	C	T	7	0.055
1575	SCRI_RS_158285	C	T	0	0.481
1576	SCRI_RS_235874	A	G	0	0.467
1577	BOPA2_12_10859	A	G	0	0.481
1578	SCRI_RS_156323	C	G	0	0.222
1579	BOPA1_7549-782	A	G	0	0.037
1580	SCRI_RS_129857	A	G	0	0.044
1581	SCRI_RS_239742	A	G	0	0.037
1582	SCRI_RS_139193	A	G	0	0.059
1583	3256395|F|0	C	T	6	0.047
1584	BOPA1_6117-1507	A	G	0	0.089
1585	BOPA2_12_11274	C	G	1	0.022
1586	SCRI_RS_134812	A	G	0	0.4
1587	SCRI_RS_157347	C	G	3	0.068
1588	SCRI_RS_166540	A	G	0	0.074
1589	SCRI_RS_200291	A	G	0	0.074
1590	SCRI_RS_221795	A	G	0	0.052
1591	SCRI_RS_222844	A	G	0	0.037
1592	SCRI_RS_2961	C	T	2	0.06
1593	3259748|F|0	C	T	3	0.076
1594	3263044|F|0	G	T	3	0.023
1595	3262751|F|0	A	C	6	0.078
1596	SCRI_RS_154398	C	T	0	0.074
1597	SCRI_RS_235860	A	G	0	0.096
1598	3262833|F|0	A	G	6	0.085
1599	BOPA1_4629-162	A	T	0	0.052
1600	BOPA1_ABC09163-1-3-313	A	G	2	0.09
1601	SCRI_RS_137263	A	G	0	0.067
1602	3262494|F|0	C	G	9	0.071
1603	BOPA1_ABC04861-2-1-334	A	C	0	0.052
1604	SCRI_RS_4930	C	T	0	0.111
1605	SCRI_RS_154203	C	T	0	0.052
1606	3257943|F|0	A	C	9	0.476
1607	SCRI_RS_171032	A	G	6	0.496
1608	BOPA1_2371-950	A	G	0	0.067
1609	BOPA1_2322-462	A	C	2	0.331
1610	SCRI_RS_91810	C	T	0	0.067
1611	BOPA2_12_30896	A	G	0	0.341
1612	BOPA2_12_30897	A	G	0	0.067
1613	BOPA2_12_30901	A	G	0	0.422
1614	SCRI_RS_133327	A	C	0	0.052
1615	3258989|F|0	A	T	9	0.056
1616	3259588|F|0	A	G	3	0.121
1617	3260518|F|0	A	T	11	0.363
1618	SCRI_RS_196853	A	T	0	0.067
1619	BOPA2_12_31205	A	G	0	0.074
1620	SCRI_RS_171038	C	T	0	0.037
1621	SCRI_RS_88704	C	T	0	0.067
1622	3256445|F|0	G	T	4	0.046
1623	SCRI_RS_180028	C	T	0	0.207
1624	SCRI_RS_192398	A	G	0	0.015
1625	BOPA1_ConsensusGBS0705-1	A	G	0	0.037
1626	SCRI_RS_13565	A	C	0	0.104
1627	SCRI_RS_3376	A	G	0	0.037
1628	3255825|F|0	G	T	3	0.114
1629	SCRI_RS_156090	A	C	3	0.348
1630	SCRI_RS_160616	A	G	0	0.363
1631	SCRI_RS_172648	A	G	0	0.407
1632	SCRI_RS_198601	A	C	0	0.393
1633	SCRI_RS_235221	A	G	0	0.407
1634	BOPA1_3469-1152	A	G	0	0.393
1635	SCRI_RS_10670	C	T	0	0.393
1636	SCRI_RS_126439	G	T	0	0.007
1637	SCRI_RS_128449	C	T	0	0.326
1638	SCRI_RS_159462	A	C	0	0.385
1639	SCRI_RS_160833	A	T	0	0.385
1640	SCRI_RS_165463	A	G	0	0.044
1641	SCRI_RS_185505	A	C	2	0.391
1642	SCRI_RS_198603	A	C	0	0.37
1643	SCRI_RS_211281	C	T	0	0.415
1644	3256179|F|0	C	G	4	0.244
1645	3256068|F|0	A	T	3	0.379
1646	3258621|F|0	A	G	7	0.016
1647	3255737|F|0	A	T	2	0.211
1648	BOPA2_12_10936	A	G	0	0.244
1649	BOPA2_12_31424	A	T	3	0.379
1650	SCRI_RS_179213	A	G	4	0.382
1651	SCRI_RS_188339	G	T	1	0.343
1652	SCRI_RS_208760	C	T	0	0.341
1653	3255138|F|0	C	T	2	0.068
1654	3262836|F|0	A	G	8	0.323
1655	SCRI_RS_157236	A	G	0	0.215
1656	3260097|F|0	C	T	12	0.496
1657	SCRI_RS_211894	A	C	3	0.265
1658	3255638|F|0	A	G	12	0.496
1659	3257843|F|0	A	G	11	0.218
1660	3256572|F|0	C	T	2	0.113
1661	BOPA1_8632-1809	C	G	3	0.28
1662	BOPA2_12_10969	C	G	0	0.148
1663	SCRI_RS_119261	C	T	0	0.207
1664	SCRI_RS_138463	A	G	0	0.148
1665	SCRI_RS_155456	A	G	0	0.207
1666	SCRI_RS_162798	C	T	0	0.148
1667	SCRI_RS_174800	C	T	0	0.215
1668	SCRI_RS_176114	C	T	0	0.259
1669	SCRI_RS_182039	A	G	0	0.23
1670	SCRI_RS_183984	A	G	0	0.207
1671	SCRI_RS_237481	A	G	0	0.207
1672	3263082|F|0	C	T	3	0.197
1673	3255133|F|0	C	T	4	0.122
1674	BOPA1_6024-1095	A	T	0	0.393
1675	BOPA1_6752-1013	A	G	0	0.03
1676	BOPA1_ABC02258-1-6-382	C	G	0	0.111
1677	3258437|F|0	C	G	6	0.039
1678	BOPA1_2020-539	A	G	0	0.104
1679	SCRI_RS_157140	G	T	0	0.274
1680	SCRI_RS_237763	A	G	3	0.038
1681	3260500|F|0	C	T	3	0.03
1682	3256432|F|0	A	G	4	0.45
1683	SCRI_RS_165795	C	T	1	0.291
1684	SCRI_RS_203799	C	T	0	0.422
1685	3257790|F|0	A	C	3	0.061
1686	BOPA2_12_20793	A	G	0	0.111
1687	3256446|F|0	C	T	2	0.03
1688	3262719|F|0	A	C	3	0.015
1689	3258403|F|0	C	G	3	0.098
1690	3259178|F|0	C	G	2	0.053
1691	3258792|F|0	G	T	4	0.076
1692	3261075|F|0	A	G	4	0.046
1693	SCRI_RS_165509	A	G	1	0.261
1694	SCRI_RS_237921	C	T	3	0.045
1695	BOPA2_12_11285	C	G	0	0.007
1696	BOPA2_12_30216	A	G	0	0.259
1697	BOPA2_12_10689	A	G	0	0.03
1698	BOPA1_1635-691	A	G	0	0.356
1699	SCRI_RS_195164	C	T	0	0.267
1700	BOPA1_6951-875	A	G	0	0.311
1701	3262617|F|0	C	G	2	0.211
1702	3258017|F|0	A	G	4	0.496
1703	3254697|F|0	C	T	8	0.213
1704	3259339|F|0	A	G	3	0.348
1705	BOPA1_ABC12856-1-1-77	A	G	0	0.481
1706	3255404|F|0	A	G	6	0.209
1707	3260248|F|0	A	G	13	0.402
1708	3255670|F|0	A	T	2	0.15
1709	3255783|F|0	C	T	8	0.26
1710	3256362|F|0	G	T	5	0.4
1711	3257089|F|0	A	C	3	0.455
1712	3257840|F|0	A	G	12	0.472
1713	3257871|F|0	C	G	5	0.231
1714	3258506|F|0	A	T	3	0.136
1715	3259580|F|0	A	T	3	0.311
1716	3259804|F|0	C	T	4	0.481
1717	3258082|F|0	A	G	4	0.153
1718	BOPA1_7236-1384	A	G	0	0.407
1719	BOPA1_ABC14531-1-2-91	A	G	2	0.436
1720	BOPA1_11660-365	A	C	0	0.444
1721	BOPA1_3206-670	A	G	0	0.267
1722	BOPA2_12_10735	A	C	0	0.089
1723	BOPA2_12_30200	A	G	0	0.022
1724	BOPA2_12_30480	A	C	13	0.164
1725	SCRI_RS_135355	A	C	0	0.437
1726	SCRI_RS_148298	C	T	0	0.215
1727	SCRI_RS_154713	A	G	0	0.244
1728	SCRI_RS_162618	C	T	0	0.378
1729	SCRI_RS_209354	C	T	0	0.326
1730	SCRI_RS_239916	G	T	3	0.167
1731	BOPA2_12_10649	A	C	0	0.141
1732	SCRI_RS_135112	C	T	0	0.333
1733	SCRI_RS_142621	C	G	0	0.296
1734	SCRI_RS_160618	C	T	0	0.341
1735	3259641|F|0	C	T	5	0.338
1736	3258537|F|0	A	G	13	0.205
1737	3261697|F|0	C	T	3	0.091
1738	3255094|F|0	A	G	11	0.339
1739	3262035|F|0	C	T	3	0.159
1740	BOPA1_5837-427	A	C	5	0.192
1741	SCRI_RS_160958	C	T	2	0.346
1742	SCRI_RS_172220	C	G	0	0.407
1743	SCRI_RS_196862	A	G	3	0.197
1744	SCRI_RS_209969	C	T	4	0.427
1745	3256992|F|0	C	T	9	0.429
1746	3258170|F|0	C	T	2	0.053
1747	BOPA1_ABC10472-1-2-247	A	G	0	0.17
1748	BOPA1_682-767	A	C	0	0.156
1749	BOPA2_12_31333	A	G	3	0.386
1750	SCRI_RS_157053	C	T	0	0.422
1751	3256792|F|0	G	T	3	0.417
1752	SCRI_RS_196270	A	G	0	0.363
1753	3255127|F|0	C	T	3	0.076
1754	3256356|F|0	C	T	3	0.432
1755	3255165|F|0	C	T	9	0.492
1756	3257251|F|0	A	T	3	0.189
1757	3257411|F|0	C	T	10	0.272
1758	SCRI_RS_115690	C	T	0	0.348
1759	SCRI_RS_194603	C	T	3	0.273
1760	3256571|F|0	A	T	6	0.047
1761	3256571A	A	G	10	0.032
1762	SCRI_RS_157097	C	T	0	0.311
1763	SCRI_RS_159484	C	T	0	0.141
1764	SCRI_RS_173374	C	T	0	0.185
1765	BOPA1_2944-1813	A	C	0	0.474
1766	SCRI_RS_4931	A	G	0	0.415
1767	3258436|F|0	C	T	8	0.071
1768	3259455|F|0	A	G	12	0.472
1769	3260876|F|0	C	T	8	0.488
1770	SCRI_RS_150494	C	T	0	0.119
1771	SCRI_RS_170162	G	T	0	0.281
1772	SCRI_RS_147985	C	G	0	0.281
1773	SCRI_RS_142188	A	G	0	0.215
1774	3255014|F|0	C	G	2	0.023
1775	3260437|F|0	A	G	7	0.195
1776	BOPA1_5347-585	A	C	0	0.496
1777	SCRI_RS_135248	C	T	0	0.348
1778	SCRI_RS_140972	G	T	0	0.481
1779	SCRI_RS_196842	A	G	0	0.215
1780	SCRI_RS_209622	A	G	3	0.121
1781	SCRI_RS_221763	A	G	0	0.2
1782	3263102|F|0	C	T	2	0.045
1783	SCRI_RS_153793	A	G	0	0.341
1784	3255579|F|0	C	G	3	0.28
1785	3263001|F|0	C	T	11	0.234
1786	3262200|F|0	G	T	9	0.056
1787	3255437|F|0	C	T	4	0.099
1788	3255753|F|0	A	G	8	0.157
1789	3256963|F|0	C	T	3	0.205
1790	3257157|F|0	A	G	7	0.102
1791	3258144|F|0	G	T	12	0.098
1792	3261335|F|0	C	G	3	0.424
1793	BOPA1_ABC13569-1-1-107	A	C	0	0.163
1794	BOPA2_12_30555	A	G	0	0.163
1795	BOPA1_ConsensusGBS0348-2	A	G	3	0.174
1796	3257039|F|0	A	G	12	0.374
1797	3258359|F|0	A	C	3	0.417
1798	SCRI_RS_128484	C	T	0	0.081
1799	BOPA2_12_31270	A	T	1	0.03
1800	BOPA1_111-499	A	G	0	0.074
1801	SCRI_RS_154703	C	T	0	0.356
1802	3263079|F|0	C	T	3	0.076
1803	BOPA1_2688-1022	A	G	0	0.067
1804	SCRI_RS_192384	C	T	0	0.437
1805	SCRI_RS_223885	C	T	0	0.163
1806	BOPA2_12_30459	C	G	0	0.067
1807	SCRI_RS_15711	C	G	0	0.059
1808	BOPA1_2277-634	A	G	0	0.156
1809	BOPA1_3180-1771	A	G	0	0.378
1810	BOPA1_5088-59	A	C	2	0.466
1811	BOPA1_8501-449	A	G	2	0.068
1812	BOPA1_866-442	A	C	0	0.141
1813	BOPA1_868-675	A	C	0	0.141
1814	BOPA1_871-462	A	G	2	0.466
1815	BOPA1_ABC01334-1-1-55	A	G	0	0.459
1816	BOPA1_ABC05640-1-1-248	A	G	0	0.4
1817	BOPA1_11979-928	A	G	0	0.148
1818	BOPA1_5537-283	A	G	0	0.133
1819	BOPA1_6996-838	C	G	0	0.074
1820	BOPA1_7487-390	A	G	0	0.43
1821	BOPA2_12_30965	A	G	0	0.067
1822	BOPA2_12_31402	A	G	0	0.148
1823	SCRI_RS_123654	A	G	0	0.074
1824	SCRI_RS_126890	C	T	0	0.074
1825	SCRI_RS_139831	C	T	0	0.407
1826	SCRI_RS_143727	A	G	0	0.43
1827	SCRI_RS_149618	C	T	0	0.407
1828	SCRI_RS_153420	A	G	0	0.081
1829	SCRI_RS_156045	A	C	0	0.393
1830	SCRI_RS_16799	A	G	0	0.015
1831	SCRI_RS_173807	A	G	1	0.075
1832	SCRI_RS_178149	C	T	0	0.081
1833	SCRI_RS_179560	G	T	0	0.074
1834	SCRI_RS_184090	A	G	0	0.067
1835	SCRI_RS_185363	A	G	0	0.422
1836	SCRI_RS_190073	C	T	0	0.385
1837	SCRI_RS_205499	C	T	0	0.067
1838	SCRI_RS_222093	A	G	0	0.067
1839	SCRI_RS_224624	C	T	0	0.4
1840	SCRI_RS_230508	A	G	0	0.467
1841	SCRI_RS_238760	C	T	0	0.215
1842	SCRI_RS_48964	G	T	0	0.437
1843	SCRI_RS_4952	A	G	0	0.133
1844	SCRI_RS_620	A	G	3	0.258
1845	3256365|F|0	C	G	3	0.492
1846	3261347|F|0	C	T	10	0.04
1847	3261608|F|0	C	G	3	0.068
1848	3261943|F|0	C	T	7	0.148
1849	3257113|F|0	C	G	3	0.152
1850	3262272A	C	G	11	0.089
1851	3262961|F|0	A	T	4	0.473
1852	3255620|F|0	C	G	3	0.068
1853	3256036|F|0	G	T	3	0.076
1854	3262120|F|0	G	T	3	0.076
1855	3255119|F|0	C	G	9	0.325
1856	3255381|F|0	A	T	8	0.402
1857	3256957|F|0	A	T	3	0.439
1858	3261757|F|0	A	G	10	0.408
1859	SCRI_RS_162690	C	T	0	0.067
1860	3258706|F|0	C	T	6	0.372
1861	3262621|F|0	C	G	10	0.136
1862	SCRI_RS_114164	A	G	0	0.067
1863	BOPA1_4833-420	A	G	0	0.022
1864	BOPA1_ABC09941-1-1-100	A	C	0	0.459
1865	BOPA1_14832-296	A	G	0	0.141
1866	BOPA1_ABC17086-1-9-254	A	C	0	0.178
1867	SCRI_RS_15050	A	C	3	0.068
1868	SCRI_RS_15537	C	T	3	0.068
1869	SCRI_RS_158091	C	T	0	0.03
1870	SCRI_RS_219799	C	T	0	0.059
1871	SCRI_RS_229405	A	G	0	0.133
1872	SCRI_RS_918	C	T	0	0.415
1873	3256439|F|0	A	G	4	0.328
1874	3258434|F|0	G	T	7	0.453
1875	3259935|F|0	G	T	2	0.09
1876	SCRI_RS_151617	A	G	0	0.052
1877	3255142|F|0	C	T	5	0.254
1878	SCRI_RS_156220	A	C	0	0.03
1879	SCRI_RS_223905	C	T	0	0.03
1880	3257368|F|0	C	T	3	0.068
1881	SCRI_RS_136969	A	G	0	0.022
1882	SCRI_RS_147230	A	C	0	0.096
1883	SCRI_RS_183974	C	T	0	0.015
1884	3254678|F|0	C	T	8	0.055
1885	3259222|F|0	A	G	2	0.241
1886	3255399|F|0	A	G	12	0.016
1887	3255417|F|0	A	G	2	0.068
1888	3255518|F|0	G	T	5	0.131
1889	3255868|F|0	A	T	3	0.121
1890	3257053|F|0	C	T	4	0.038
1891	3259583|F|0	A	G	9	0.397
1892	3260574|F|0	G	T	2	0.038
1893	3262666|F|0	A	G	12	0.228
1894	BOPA1_3000-1074	A	G	0	0.067
1895	BOPA1_3763-595	A	G	0	0.296
1896	BOPA1_5541-418	A	G	0	0.215
1897	BOPA1_7576-818	A	C	0	0.304
1898	BOPA2_12_10739	A	G	0	0.089
1899	BOPA2_12_30598	A	C	3	0.038
1900	BOPA2_12_31095	A	G	4	0.031
1901	BOPA2_12_31264	A	G	0	0.037
1902	BOPA2_12_31406	A	G	0	0.089
1903	SCRI_RS_132586	C	T	0	0.126
1904	SCRI_RS_142593	A	G	0	0.156
1905	SCRI_RS_151349	A	G	0	0.067
1906	SCRI_RS_151556	C	T	1	0.045
1907	SCRI_RS_154176	A	G	0	0.067
1908	SCRI_RS_164608	A	G	0	0.081
1909	SCRI_RS_183064	A	C	0	0.178
1910	SCRI_RS_196100	C	T	0	0.022
1911	SCRI_RS_205571	C	T	0	0.044
1912	SCRI_RS_206070	A	C	0	0.081
1913	SCRI_RS_207327	C	T	3	0.356
1914	SCRI_RS_238606	A	G	0	0.067
1915	SCRI_RS_610	C	T	0	0.067
1916	SCRI_RS_12444	C	T	0	0.081
1917	SCRI_RS_144379	C	T	0	0.4
1918	3258237|F|0	C	T	11	0.234
1919	3258425|F|0	C	G	9	0.373
1920	SCRI_RS_167694	A	T	0	0.348
1921	SCRI_RS_153811	C	T	0	0.2
1922	3262989|F|0	C	T	9	0.214
1923	3258164|F|0	G	T	7	0.109
1924	SCRI_RS_149429	C	T	0	0.044
1925	BOPA1_7302-240	A	G	0	0.23
1926	SCRI_RS_155689	A	G	0	0.037
1927	SCRI_RS_235261	C	T	0	0.407
1928	BOPA1_3271-1422	A	G	0	0.244
1929	BOPA1_13178-89	A	C	0	0.126
1930	BOPA1_3256-1196	A	G	0	0.393
1931	BOPA1_4218-1230	A	C	0	0.481
1932	BOPA1_9701-925	A	G	0	0.422
1933	BOPA2_12_30097	C	G	0	0.007
1934	BOPA2_12_31327	A	T	0	0.333
1935	SCRI_RS_151129	A	G	0	0.215
1936	SCRI_RS_152659	C	T	0	0.222
1937	SCRI_RS_154954	A	G	0	0.43
1938	SCRI_RS_162820	A	C	0	0.207
1939	SCRI_RS_174214	A	G	0	0.393
1940	SCRI_RS_200033	G	T	0	0.319
1941	SCRI_RS_201870	C	T	0	0.222
1942	SCRI_RS_218206	C	T	0	0.2
1943	SCRI_RS_227502	C	T	0	0.193
1944	3258618|F|0	A	C	2	0.383
1945	3262584|F|0	C	G	2	0.15
1946	3259601|F|0	A	G	4	0.198
1947	3257037|F|0	G	T	3	0.212
1948	3259313|F|0	C	T	3	0.068
1949	3259177|F|0	C	T	4	0.137
1950	3259847|F|0	A	G	7	0.141
1951	BOPA1_1381-547	A	G	0	0.393
1952	BOPA1_ABC16258-1-1-77	A	T	2	0.09
1953	BOPA2_12_30636	A	C	3	0.167
1954	3259821|F|0	C	G	2	0.18
1955	BOPA1_8293-202	A	G	0	0.4
1956	BOPA2_12_30152	A	G	0	0.156
1957	BOPA2_12_30310	A	G	0	0.252
1958	SCRI_RS_116193	A	G	3	0.174
1959	SCRI_RS_116197	C	T	0	0.341
1960	SCRI_RS_116226	A	G	0	0.252
1961	SCRI_RS_129177	C	T	3	0.379
1962	SCRI_RS_129178	C	T	0	0.215
1963	SCRI_RS_130279	C	T	0	0.215
1964	SCRI_RS_130285	C	T	0	0.185
1965	SCRI_RS_143501	C	T	0	0.296
1966	SCRI_RS_147052	A	G	1	0.284
1967	SCRI_RS_155161	A	G	0	0.326
1968	SCRI_RS_159243	C	T	0	0.156
1969	SCRI_RS_205807	A	G	0	0.156
1970	SCRI_RS_7392	C	T	0	0.37
1971	3258326|F|0	C	T	3	0.091
1972	3256351|F|0	G	T	3	0.098
1973	3259574|F|0	A	C	5	0.062
1974	3259574A	C	T	12	0.008
1975	3261589|F|0	C	G	3	0.273
1976	3257866|F|0	C	T	9	0.143
1977	3262798|F|0	C	T	7	0.461
1978	3255143|F|0	A	C	2	0.038
1979	SCRI_RS_209218	C	T	0	0.2
1980	SCRI_RS_224454	A	G	0	0.193
1981	SCRI_RS_119513	C	T	0	0.481
1982	SCRI_RS_179555	C	T	0	0.296
1983	SCRI_RS_708	A	G	11	0.355
1984	SCRI_RS_211291	C	T	0	0.044
1985	3255740|F|0	C	G	12	0.008
1986	3258236|F|0	A	G	5	0.277
1987	3258240|F|0	G	T	3	0.144
1988	3262523|F|0	A	G	2	0.346
1989	BOPA1_ConsensusGBS0379-1	A	G	0	0.407
1990	BOPA1_8817-798	C	G	0	0.037
1991	BOPA1_9291-1322	A	G	0	0.059
1992	BOPA2_12_20183	A	C	0	0.141
1993	BOPA2_12_31100	A	G	0	0.059
1994	SCRI_RS_12934	C	T	11	0.04
[truncated: 6,464 more rows]

## Sheet: Table S3
Supplementary Table 3. Physical and genetic position of markers used in this study according to Mascher et al. (2017) and Beier et al. (2017), respectively.
snpname	chr	bp	cM
3258773|F|0	1	47954	0
3256790|F|0	1	51877	0
BOPA2_12_10420	1	71604	0
BOPA1_3107-422	1	71803	0
SCRI_RS_204276	1	248471	0
3256733|F|0	1	263576	0
3255561|F|0	1	263641	0
BOPA1_2511-533	1	263704	0
BOPA2_12_30653	1	272757	0
SCRI_RS_180989	1	274548	0
SCRI_RS_227491	1	289778	0
SCRI_RS_149838	1	291055	0
SCRI_RS_169369	1	294904	0
BOPA1_7174-365	1	479292	0
BOPA2_12_30969	1	977975	0
BOPA2_12_30968	1	978077	0
BOPA1_8670-388	1	979555	0
SCRI_RS_120059	1	1025778	0
3256686|F|0	1	1041487	0
SCRI_RS_142714	1	1275388	0
BOPA1_6195-2137	1	1431819	3.8
BOPA2_12_30715	1	1562187	3.8
BOPA1_3220-723	1	1914034	3.8
BOPA2_12_30944	1	1914119	3.8
SCRI_RS_107687	1	2471932	4.4
SCRI_RS_161137	1	2586166	4.4
3254693|F|0	1	3650405	5
SCRI_RS_232577	1	3666994	5
SCRI_RS_60293	1	4131433	5
SCRI_RS_66630	1	4164555	5
3262450|F|0	1	4183136	5
SCRI_RS_149683	1	4190698	5
BOPA2_12_10636	1	4285601	5
SCRI_RS_194326	1	4405342	5
SCRI_RS_206684	1	4676419	5
SCRI_RS_207257	1	4677444	5
SCRI_RS_139538	1	5010595	5
SCRI_RS_198544	1	5506163	6.2
BOPA2_12_30933	1	5770534	6.8
BOPA2_12_11011	1	5770561	6.8
3257340|F|0	1	6247678	8.6
SCRI_RS_162524	1	6690386	9.79
3259027|F|0	1	6995224	9.79
BOPA1_6949-895	1	7137755	9.79
BOPA1_7372-1253	1	7229086	9.79
SCRI_RS_184274	1	7471314	10.99
SCRI_RS_224686	1	7844088	10.99
SCRI_RS_165792	1	8352955	11.59
SCRI_RS_222250	1	8354874	11.59
BOPA2_12_31149	1	8468525	11.59
BOPA2_12_30918	1	8935965	12.18
BOPA2_12_30919	1	8936362	12.18
3254920|F|0	1	9080345	12.18
SCRI_RS_119312	1	9160436	12.18
BOPA2_12_30950	1	9161265	12.18
BOPA2_12_30952	1	9161406	12.18
3256681|F|0	1	9940061	14.64
SCRI_RS_148733	1	10236763	14.64
3255940|F|0	1	10246898	14.64
3255400|F|0	1	10259351	14.64
3257148|F|0	1	10636559	15.24
BOPA2_12_30588	1	10747524	14.64
SCRI_RS_164150	1	10747689	14.64
SCRI_RS_157757	1	11547669	16.46
SCRI_RS_205669	1	12075564	17.06
3256896|F|0	1	12287070	17.66
SCRI_RS_152464	1	12442663	17.66
SCRI_RS_13972	1	12445150	17.66
BOPA2_12_30948	1	12554417	17.66
BOPA1_4473-309	1	12554657	17.66
SCRI_RS_169668	1	12949643	17.66
BOPA1_2496-1916	1	13581687	18.86
SCRI_RS_189506	1	13588232	18.86
BOPA2_12_30876	1	13602797	18.86
BOPA2_12_30877	1	13602960	18.86
SCRI_RS_141877	1	13727357	19.46
SCRI_RS_124926	1	14371373	25.48
BOPA1_6792-1945	1	14374802	25.48
3255957|F|0	1	14597859	25.48
SCRI_RS_182603	1	15065104	25.48
SCRI_RS_169091	1	15066510	25.48
SCRI_RS_153360	1	15599170	25.48
BOPA1_4226-570	1	15607451	25.48
SCRI_RS_14227	1	15691877	25.48
SCRI_RS_122490	1	16449788	25.48
SCRI_RS_88375	1	16450705	25.48
SCRI_RS_150226	1	16644430	25.48
BOPA2_12_30241	1	17000685	25.48
SCRI_RS_217160	1	17199794	25.48
SCRI_RS_151047	1	17341648	25.48
SCRI_RS_235243	1	17566650	25.48
BOPA1_2901-1137	1	17583221	25.48
SCRI_RS_154811	1	17902634	26.08
3260829|F|0	1	17904287	26.08
SCRI_RS_117492	1	17908422	26.08
SCRI_RS_155382	1	18358121	26.08
BOPA1_5318-436	1	18359804	26.08
3256242|F|0	1	18565044	27.28
SCRI_RS_123187	1	18664395	27.28
BOPA1_5194-1118	1	18807476	28.49
3256110|F|0	1	18920118	29.08
SCRI_RS_176084	1	19122668	29.08
BOPA1_6081-850	1	19370669	29.08
3261945|F|0	1	19402089	29.08
SCRI_RS_239784	1	19951762	30.88
SCRI_RS_150500	1	20170988	30.88
BOPA2_12_31276	1	20336462	31.48
3259986|F|0	1	20345910	31.48
3258705|F|0	1	20346326	31.48
3258865|F|0	1	22142744	33.29
SCRI_RS_232660	1	22174742	33.29
SCRI_RS_128285	1	22176752	32.07
BOPA1_3751-1136	1	22567987	33.9
BOPA1_5346-1587	1	23815933	35.72
SCRI_RS_161702	1	24025089	35.72
3255931|F|0	1	24025466	35.72
3256342|F|0	1	24026486	35.72
3254725|F|0	1	24393659	36.33
3256721|F|0	1	24529866	36.33
3257507|F|0	1	24645388	36.33
3262710|F|0	1	24712407	36.33
3261999|F|0	1	25046084	36.94
3257611|F|0	1	25339146	36.94
BOPA1_6238-243	1	27636809	36.94
BOPA1_2151-1310	1	27866665	36.94
BOPA2_12_31177	1	28644802	37.55
SCRI_RS_198854	1	29082374	38.16
SCRI_RS_222748	1	29082374	38.16
3256483|F|0	1	30093724	38.16
3255744|F|0	1	30191691	38.16
BOPA2_12_30817	1	30299219	38.16
BOPA2_12_11498	1	31354206	39.36
BOPA2_12_30336	1	31676983	39.36
SCRI_RS_114047	1	31685224	39.36
SCRI_RS_193392	1	31685523	39.36
SCRI_RS_153785	1	33444953	41.87
SCRI_RS_170878	1	33847142	41.87
SCRI_RS_170869	1	33847905	41.87
3262329|F|0	1	33854739	41.87
BOPA1_5381-1950	1	34087806	41.87
SCRI_RS_189483	1	35725088	41.87
SCRI_RS_189197	1	35727463	41.87
SCRI_RS_140837	1	36073864	42.46
SCRI_RS_184784	1	36171089	42.46
SCRI_RS_11615	1	36439667	43.65
SCRI_RS_189637	1	36457893	43.65
SCRI_RS_205816	1	36460502	43.65
SCRI_RS_160545	1	36462673	43.06
BOPA1_2314-1412	1	36687120	43.65
SCRI_RS_147042	1	36948379	43.65
BOPA1_409-1643	1	37114530	43.65
3256720|F|0	1	37114986	43.65
SCRI_RS_187264	1	37165204	43.65
SCRI_RS_183171	1	37378767	43.65
BOPA1_6382-396	1	37694422	43.65
SCRI_RS_141140	1	38111976	43.65
BOPA1_6720-641	1	39019823	43.65
3256371|F|0	1	39024663	43.65
3254879|F|0	1	39306570	43.65
SCRI_RS_9480	1	39310982	43.65
SCRI_RS_199179	1	39312522	43.65
SCRI_RS_199178	1	39314072	43.65
SCRI_RS_132461	1	39913353	43.65
3259485|F|0	1	40476185	43.65
3261371|F|0	1	41849419	43.65
SCRI_RS_214559	1	41878358	43.65
3259769|F|0	1	44683850	43.65
3255784|F|0	1	45723576	43.65
BOPA2_12_10314	1	46538942	43.65
3255649|F|0	1	48269275	44.25
BOPA2_12_20641	1	52769806	44.25
3256743|F|0	1	54434257	44.25
BOPA1_ABC12199-1-1-25	1	57233116	44.25
BOPA2_12_10491	1	57891045	44.25
3258174|F|0	1	59535372	44.84
SCRI_RS_221759	1	59714197	44.84
BOPA1_2407-1771	1	59789517	44.84
3258075|F|0	1	59790376	44.84
BOPA1_2265-363	1	61119206	44.84
BOPA1_3710-852	1	64114021	44.84
BOPA2_12_31467	1	66850994	44.84
SCRI_RS_151764	1	67297834	44.84
BOPA2_12_30683	1	69960509	44.84
SCRI_RS_188937	1	74326051	44.84
SCRI_RS_182631	1	74327802	44.84
3258413|F|0	1	74337535	44.84
3261635|F|0	1	74545253	45.44
BOPA1_8166-525	1	76992383	45.44
BOPA2_12_11301	1	77985055	45.44
SCRI_RS_160916	1	78702738	45.44
3262551|F|0	1	79584688	45.44
3255793|F|0	1	80265063	45.44
BOPA2_12_10235	1	80265594	45.44
SCRI_RS_85918	1	80293004	45.44
SCRI_RS_85917	1	80293631	45.44
BOPA1_ABC02639-1-4-370	1	80434357	45.44
BOPA1_5019-879	1	81225834	45.44
BOPA2_12_30796	1	84338656	45.44
3258895|F|0	1	88073592	45.44
BOPA1_ConsensusGBS0342-1	1	88883158	45.44
SCRI_RS_82327	1	89130502	45.44
BOPA1_3444-1044	1	92433337	45.44
SCRI_RS_17924	1	94329133	45.44
3257895|F|0	1	95028839	45.44
BOPA2_12_30438	1	98026401	45.44
SCRI_RS_139785	1	98738291	45.44
BOPA2_12_10159	1	98741999	45.44
3255531|F|0	1	100800495	45.44
3255319|F|0	1	100829460	45.44
SCRI_RS_149971	1	103520408	45.44
BOPA1_8613-278	1	116969374	45.44
BOPA2_12_30498	1	185736930	45.44
BOPA1_ABC14148-1-1-177	1	261773497	45.44
3257970|F|0	1	262046809	45.44
3256981|F|0	1	264144741	45.44
3259405|F|0	1	280300362	45.44
SCRI_RS_167505	1	289374163	45.44
BOPA1_3217-929	1	303519191	45.44
BOPA2_12_30306	1	303945793	45.44
3255402|F|0	1	304752459	45.44
3257364|F|0	1	312611973	45.44
3261656|F|0	1	312896016	45.44
SCRI_RS_193640	1	313065010	45.44
SCRI_RS_141511	1	314034351	45.44
BOPA1_2851-848	1	314308308	45.44
3258601|F|0	1	315068816	45.44
BOPA2_12_30562	1	315508320	45.44
3257786|F|0	1	315601034	45.44
3255994|F|0	1	316711843	45.44
BOPA1_4163-1786	1	317349387	45.44
BOPA2_12_30043	1	317349922	45.44
BOPA2_12_10300	1	321396686	45.44
3262947|F|0	1	322116760	45.44
BOPA1_ABC11913-1-1-104	1	322117069	45.44
BOPA1_7090-1260	1	324191629	45.44
BOPA2_12_30404	1	324791520	45.44
BOPA1_1866-866	1	324791580	45.44
BOPA2_12_31381	1	325808116	45.44
3254767|F|0	1	328623864	45.44
SCRI_RS_124377	1	328628361	45.44
3257013|F|0	1	330111075	45.44
SCRI_RS_143927	1	330477948	45.44
SCRI_RS_189586	1	330769938	45.44
BOPA2_12_31208	1	331415918	45.44
SCRI_RS_138691	1	333135499	45.44
SCRI_RS_186830	1	334925217	45.44
SCRI_RS_213103	1	339655638	45.44
3256462|F|0	1	343034794	45.44
SCRI_RS_155439	1	345351499	45.44
SCRI_RS_132604	1	346195094	45.44
3257965|F|0	1	346195922	45.44
SCRI_RS_7197	1	346196715	45.44
SCRI_RS_236235	1	347387228	45.44
3255542|F|0	1	347387349	45.44
3261977|F|0	1	347389657	45.44
3259299|F|0	1	347389796	45.44
SCRI_RS_151874	1	347774856	45.44
BOPA2_12_10938	1	348204418	45.44
BOPA2_12_30592	1	348209647	45.44
3258774|F|0	1	348209795	45.44
SCRI_RS_230133	1	348551817	45.44
SCRI_RS_216058	1	349284009	45.44
BOPA1_ConsensusGBS0371-2	1	349489591	45.44
BOPA2_12_11209	1	350423568	45.44
3259031|F|0	1	350494462	45.44
3261344|F|0	1	351445647	45.44
SCRI_RS_141598	1	351864949	45.44
BOPA1_8717-244	1	352306393	45.44
SCRI_RS_7813	1	352312974	45.44
SCRI_RS_134850	1	352865192	45.44
3259482|F|0	1	353958923	45.44
3260505|F|0	1	353959575	45.44
SCRI_RS_130590	1	353968555	45.44
3259118|F|0	1	354799750	45.44
BOPA1_8224-561	1	355285108	45.44
SCRI_RS_172170	1	355819747	45.44
SCRI_RS_189248	1	355878513	45.44
BOPA2_12_31134	1	357285092	45.44
3255240|F|0	1	357685866	45.44
SCRI_RS_189898	1	358149156	45.44
SCRI_RS_163127	1	358151775	45.44
SCRI_RS_189920	1	358152054	45.44
SCRI_RS_219043	1	358992934	45.44
SCRI_RS_116685	1	360030296	45.44
SCRI_RS_160466	1	360035975	45.44
SCRI_RS_158003	1	360661363	45.44
SCRI_RS_229932	1	360883390	45.44
3259698|F|0	1	360883892	45.44
BOPA2_12_11169	1	361246454	45.44
3255467|F|0	1	361649062	45.44
3262999|F|0	1	361650883	45.44
BOPA1_5798-867	1	362149079	45.44
SCRI_RS_170542	1	362152093	45.44
SCRI_RS_125407	1	362736108	45.44
3255519|F|0	1	362987044	45.44
BOPA1_4793-777	1	364313729	45.44
3261160|F|0	1	364657706	45.44
BOPA1_5297-796	1	365007436	45.44
3259527|F|0	1	365008492	45.44
SCRI_RS_153434	1	366453212	45.44
SCRI_RS_152642	1	366832071	45.44
SCRI_RS_221609	1	367456264	45.44
SCRI_RS_204810	1	367826236	45.44
BOPA2_12_30350	1	368821928	45.44
BOPA2_12_30522	1	370570200	46.04
BOPA2_12_30110	1	374864824	45.44
BOPA2_12_30694	1	375075186	45.44
BOPA1_4716-1205	1	375903079	45.44
BOPA2_12_30406	1	376377220	46.04
BOPA1_3689-1101	1	376489695	46.04
3263019|F|0	1	377073824	46.04
SCRI_RS_118168	1	377585443	46.04
BOPA1_ABC15349-1-1-162	1	377780724	46.04
3254750|F|0	1	378437794	47.26
3259801|F|0	1	378568001	47.26
3256749|F|0	1	379185438	47.26
BOPA1_7284-710	1	379466089	47.86
BOPA1_ABC13652-1-2-156	1	379650978	47.86
BOPA2_12_30786	1	380275887	47.86
SCRI_RS_153733	1	380291769	47.86
BOPA2_12_30750	1	380767307	47.86
SCRI_RS_148600	1	380771384	47.86
BOPA1_8743-197	1	380928770	47.86
BOPA2_12_30499	1	381147581	47.86
BOPA2_12_30478	1	381208067	47.86
BOPA1_7800-594	1	381326123	47.86
SCRI_RS_198546	1	383207579	47.86
3256818|F|0	1	383217528	47.86
SCRI_RS_14834	1	384255185	47.86
3261329|F|0	1	385753489	47.86
BOPA2_12_30243	1	389343960	48.46
3257490|F|0	1	390254777	48.46
BOPA1_ABC10636-1-4-285	1	390693113	48.46
SCRI_RS_167877	1	391319442	48.46
BOPA2_12_30348	1	392575498	48.46
SCRI_RS_161643	1	394199193	48.46
BOPA2_12_30710	1	394416671	48.46
3256638|F|0	1	395408910	48.46
3263171|F|0	1	397046859	48.46
BOPA1_2577-1122	1	397171583	48.46
3255949|F|0	1	397865171	48.46
BOPA2_12_10198	1	401043882	48.46
3257354|F|0	1	401045594	48.46
BOPA2_12_30343	1	401872531	49.05
3256979|F|0	1	402544750	49.05
BOPA1_6118-595	1	403309729	49.05
SCRI_RS_56976	1	406535021	50.24
BOPA1_5402-929	1	406535288	50.24
BOPA1_8486-1964	1	407009203	50.24
3258765|F|0	1	408743307	50.24
3257024|F|0	1	409177484	50.24
3258982|F|0	1	409823749	50.24
SCRI_RS_1445	1	410433583	50.24
SCRI_RS_207335	1	410774480	50.24
SCRI_RS_193401	1	410776966	50.24
SCRI_RS_100503	1	411148969	50.84
3259982|F|0	1	411156184	50.84
3261233|F|0	1	411692768	50.84
SCRI_RS_138118	1	414058696	50.84
SCRI_RS_201072	1	414060818	50.84
SCRI_RS_165072	1	414061724	50.84
3261444|F|0	1	414865883	50.84
SCRI_RS_225107	1	414865916	50.84
3257936|F|0	1	415009697	50.84
SCRI_RS_907	1	415015445	50.84
SCRI_RS_207081	1	415035121	50.84
SCRI_RS_145305	1	415042813	50.84
SCRI_RS_213455	1	415225542	50.84
SCRI_RS_229636	1	415229147	50.84
3257720|F|0	1	418576468	50.84
BOPA1_5790-558	1	418582997	50.84
BOPA2_12_30821	1	419012393	50.84
SCRI_RS_211274	1	419012803	50.84
SCRI_RS_121978	1	419036470	50.84
3258816|F|0	1	419333235	50.84
BOPA1_3845-1089	1	419381907	50.84
SCRI_RS_152795	1	420364543	50.84
BOPA1_1857-64	1	420659296	50.84
3254922|F|0	1	421117738	50.84
SCRI_RS_192779	1	423116861	50.84
3258976|F|0	1	425806392	50.84
SCRI_RS_130666	1	425806408	50.84
SCRI_RS_236104	1	427095228	50.84
3263101|F|0	1	427097766	50.84
SCRI_RS_21483	1	427145238	50.84
3255673|F|0	1	427168435	50.84
3255083|F|0	1	427168500	50.84
SCRI_RS_182431	1	427395792	50.84
BOPA2_12_30753	1	427973168	50.84
3256734|F|0	1	428079657	50.84
3260841|F|0	1	428254003	50.84
BOPA2_12_10201	1	428364253	51.45
BOPA1_1190-86	1	429810708	50.84
3262733|F|0	1	429994865	50.84
3259499|F|0	1	429997257	50.84
3257701|F|0	1	430124036	50.84
3257702|F|0	1	431535871	51.45
3258357|F|0	1	431535936	51.45
SCRI_RS_237999	1	431987775	51.45
SCRI_RS_118785	1	432305957	51.45
SCRI_RS_2945	1	433181071	51.45
BOPA1_4178-1592	1	434757454	52.67
3261655|F|0	1	434761074	52.67
SCRI_RS_12873	1	434874710	52.67
3258573|F|0	1	434929601	52.67
BOPA1_5768-469	1	435097072	52.67
BOPA1_ABC01838-2-2-322	1	435403004	52.67
BOPA2_12_30304	1	437281788	52.67
3257544|F|0	1	439297857	52.67
3262675|F|0	1	442067660	52.67
3255419|F|0	1	443435333	52.67
SCRI_RS_231735	1	443922380	52.67
3255271|F|0	1	446332891	45.44
3255000|F|0	1	446333351	45.44
BOPA1_2459-237	1	447580487	53.28
SCRI_RS_132028	1	448248906	53.28
SCRI_RS_236551	1	448758378	53.28
BOPA2_12_31179	1	449874979	53.28
3257431|F|0	1	450388967	54.51
BOPA2_12_10313	1	451118441	54.51
BOPA1_2877-867	1	451731445	54.51
SCRI_RS_194015	1	452790521	54.51
3255241|F|0	1	452940064	54.51
BOPA1_9638-619	1	453000359	54.51
SCRI_RS_160500	1	454093436	55.12
SCRI_RS_170810	1	454173552	55.12
SCRI_RS_204611	1	454174328	55.12
SCRI_RS_188820	1	454311494	55.12
SCRI_RS_151228	1	454318582	55.12
SCRI_RS_151894	1	454530124	55.12
SCRI_RS_116661	1	455087528	55.12
3257919|F|0	1	455556163	55.12
SCRI_RS_239686	1	456204355	55.12
BOPA2_12_30477	1	456209711	55.12
SCRI_RS_206795	1	456557930	55.12
3255368|F|0	1	456589589	55.12
BOPA1_3675-2615	1	456593697	55.12
SCRI_RS_219685	1	456730091	55.12
BOPA1_11603-445	1	456853066	55.12
SCRI_RS_120605	1	458110814	56.34
BOPA1_7299-183	1	458916505	56.34
BOPA2_12_31464	1	459030251	56.34
3263051|F|0	1	461093346	57.56
3262581|F|0	1	461399718	57.56
BOPA1_ABC16273-1-1-48	1	461403092	57.56
SCRI_RS_175487	1	462193255	57.56
SCRI_RS_133886	1	462900300	58.77
3259029|F|0	1	462905922	58.77
SCRI_RS_157039	1	464421941	59.37
3262876|F|0	1	465602722	59.37
BOPA2_12_31099	1	466036124	59.37
3260768|F|0	1	466246835	59.37
BOPA2_12_30295	1	466761894	59.37
3255700|F|0	1	467284970	60.59
BOPA2_12_10166	1	468278946	60.59
SCRI_RS_159201	1	468817918	62.46
BOPA2_12_30298	1	469802236	62.46
3260690|F|0	1	470254214	62.46
3256121|F|0	1	470270543	62.46
BOPA1_2036-1027	1	470389652	62.46
BOPA2_12_30505	1	471473540	62.46
3260719|F|0	1	471792289	62.46
SCRI_RS_195238	1	471968531	62.46
BOPA1_1670-369	1	473582633	62.46
3262778|F|0	1	473860916	62.46
BOPA2_12_10206	1	473879642	62.46
3255118|F|0	1	473880004	62.46
3263162|F|0	1	475940817	63.07
BOPA1_4665-882	1	476365249	63.07
3259274|F|0	1	476758672	63.07
3256950|F|0	1	477275537	63.07
BOPA2_12_30147	1	478178050	63.07
3255522|F|0	1	478181064	63.07
SCRI_RS_1473	1	478306378	63.07
SCRI_RS_169123	1	478311416	63.07
SCRI_RS_196439	1	478409645	63.07
SCRI_RS_823	1	478685950	63.07
SCRI_RS_151244	1	478688957	63.07
SCRI_RS_183588	1	478955662	64.31
3255612|F|0	1	479360063	64.31
SCRI_RS_188360	1	479554571	64.31
SCRI_RS_138527	1	479565230	64.31
SCRI_RS_160234	1	479978127	65.54
3261781|F|0	1	480051184	65.54
BOPA1_1016-376	1	480448892	65.54
BOPA2_12_11267	1	481469010	65.54
SCRI_RS_156208	1	481942923	69.29
3262085|F|0	1	481960534	69.29
SCRI_RS_219726	1	482061381	68.08
SCRI_RS_4893	1	482067431	68.08
SCRI_RS_21080	1	482240027	68.08
BOPA1_12492-541	1	482407762	69.29
3259759|F|0	1	484367404	69.29
3258786|F|0	1	484379225	69.29
3261364|F|0	1	487884187	69.89
3259368|F|0	1	488017328	69.89
3259803|F|0	1	488658522	71.74
3262731|F|0	1	488801904	74.27
SCRI_RS_181353	1	488815440	74.27
3258650|F|0	1	490369600	77.9
3255024|F|0	1	492214060	80.31
SCRI_RS_125339	1	493364876	83.35
SCRI_RS_9158	1	494883169	84.56
3258392|F|0	1	495204320	84.56
3255055|F|0	1	496276569	85.16
3259834|F|0	1	496437323	85.16
BOPA1_568-1651	1	496660160	85.16
BOPA1_34-472	1	496933453	85.16
BOPA1_2881-935	1	497940683	85.16
3258038|F|0	1	498200406	85.16
BOPA2_12_11144	1	498205712	85.16
BOPA2_12_31160	1	498571443	85.75
3258027|F|0	1	498709705	85.75
SCRI_RS_225431	1	498781346	85.75
BOPA1_3404-2470	1	498975782	85.75
3260551|F|0	1	499548629	86.35
3255880|F|0	1	499681444	86.35
3255607|F|0	1	500386536	86.35
3258882|F|0	1	500582733	86.35
3262982|F|0	1	500582798	86.35
SCRI_RS_154140	1	500583631	86.35
SCRI_RS_135092	1	500891074	86.95
SCRI_RS_236576	1	500894487	86.95
SCRI_RS_157246	1	500897108	86.95
3256761|F|0	1	500899359	86.95
3262803|F|0	1	501295420	87.55
3261227|F|0	1	501362124	86.95
SCRI_RS_181300	1	503269629	88.16
3256449|F|0	1	503318320	88.16
SCRI_RS_168562	1	503413272	88.16
SCRI_RS_139690	1	503498458	88.75
3258100|F|0	1	503511089	88.75
3256370|F|0	1	503654188	88.75
SCRI_RS_182326	1	503658625	88.75
SCRI_RS_6824	1	504079159	88.75
SCRI_RS_114255	1	504085969	88.75
BOPA1_4691-721	1	504087621	88.75
SCRI_RS_201866	1	504325848	88.75
SCRI_RS_176644	1	504460501	88.75
3259565|F|0	1	504801427	89.35
BOPA2_12_10535	1	504804829	89.35
SCRI_RS_144315	1	505150564	89.35
3259056|F|0	1	506584484	89.35
3259378|F|0	1	506584549	89.35
SCRI_RS_197910	1	506609774	89.35
SCRI_RS_231869	1	506611589	89.35
SCRI_RS_177788	1	506769988	89.35
3254995|F|0	1	507203286	89.35
3260178|F|0	1	507630409	89.35
SCRI_RS_166168	1	507630898	89.35
SCRI_RS_236623	1	507639402	89.35
3258448|F|0	1	507897039	89.35
SCRI_RS_195200	1	507977201	89.35
BOPA1_4578-899	1	507979188	89.35
SCRI_RS_179987	1	508269515	89.35
SCRI_RS_121048	1	508313036	89.35
3258991|F|0	1	508313319	89.35
SCRI_RS_170389	1	508320334	89.35
BOPA2_12_30546	1	508567042	89.35
BOPA1_9757-582	1	508567840	89.35
SCRI_RS_209524	1	508771950	89.35
3259831|F|0	1	508778226	89.35
3260103|F|0	1	509307415	89.35
SCRI_RS_189168	1	509307885	89.35
SCRI_RS_197263	1	509664764	92.41
BOPA2_12_31163	1	510050608	92.41
SCRI_RS_188218	1	510595926	92.41
3255716|F|0	1	511133186	92.41
3260954|F|0	1	511553528	92.41
SCRI_RS_213675	1	511726393	92.41
BOPA1_2935-1634	1	511924414	92.41
3260216|F|0	1	512392564	93.01
3259317|F|0	1	512583687	93.01
3257240|F|0	1	512846316	93.01
3260971|F|0	1	512965639	93.01
SCRI_RS_194371	1	513076829	93.01
3259952|F|0	1	513139384	93.01
SCRI_RS_199689	1	513210446	93.01
BOPA2_12_31319	1	513231633	93.01
SCRI_RS_142282	1	514098424	94.21
3256777|F|0	1	514265211	94.21
SCRI_RS_130139	1	514265436	94.21
SCRI_RS_145026	1	514266628	94.21
3258283|F|0	1	516113232	96.61
BOPA1_14371-423	1	516153825	96.61
3257729|F|0	1	516264925	96.61
SCRI_RS_188909	1	516309192	96.61
BOPA1_1270-1263	1	516309951	96.61
SCRI_RS_235968	1	516477561	96.61
3258211|F|0	1	516480045	96.61
BOPA1_13589-175	1	516508062	96.61
SCRI_RS_78578	1	516785910	96.61
3262067|F|0	1	516792562	96.61
SCRI_RS_136856	1	516793871	96.61
3262576|F|0	1	517031601	97.2
3255958|F|0	1	517055991	97.2
3260415|F|0	1	517521671	97.2
BOPA1_2711-234	1	517541002	97.2
3260338|F|0	1	517839081	97.2
SCRI_RS_235724	1	518231846	97.2
3257202|F|0	1	518275569	97.2
SCRI_RS_199972	1	518555140	97.8
SCRI_RS_213539	1	518820822	97.8
3261584|F|0	1	519000099	98.4
SCRI_RS_154646	1	519000112	98.4
SCRI_RS_236160	1	519002893	98.4
3260274|F|0	1	519015313	98.4
3257475|F|0	1	519018418	98.4
3258143|F|0	1	519072113	98.4
SCRI_RS_171501	1	519279736	98.4
3257203|F|0	1	519425857	98.4
3259727|F|0	1	519770436	98.4
BOPA1_1497-628	1	520009926	98.4
BOPA1_1923-265	1	520488074	98.4
BOPA1_5284-227	1	520489832	98.4
3261027|F|0	1	520938618	98.4
3260292|F|0	1	521238254	98.4
BOPA2_12_30191	1	522448163	98.4
3259756|F|0	1	522449414	98.4
SCRI_RS_232650	1	522485339	98.4
BOPA1_4625-1413	1	522487120	98.4
SCRI_RS_141421	1	522568676	98.4
SCRI_RS_215740	1	522586158	98.4
SCRI_RS_206759	1	522839738	99
SCRI_RS_106752	1	522843827	99
SCRI_RS_106754	1	522843845	99
SCRI_RS_162	1	522955562	99
BOPA2_12_31181	1	523082561	99
SCRI_RS_201086	1	523224531	99
SCRI_RS_146959	1	523428205	99
3262624|F|0	1	523833555	99.61
BOPA1_3786-2204	1	523884666	99.61
BOPA2_12_30532	1	523963923	99.61
SCRI_RS_176063	1	523967342	99.61
SCRI_RS_175646	1	524015632	99.61
SCRI_RS_155427	1	524414255	100.22
SCRI_RS_147329	1	524414771	100.22
3256184|F|0	1	524650344	100.22
SCRI_RS_154528	1	524725293	100.22
3255307|F|0	1	524856776	100.22
BOPA2_12_10149	1	525014455	100.22
SCRI_RS_161388	1	525403889	100.22
BOPA1_1625-303	1	525407446	100.22
3261012|F|0	1	525465358	100.22
BOPA1_4962-1295	1	525478768	100.22
3256530|F|0	1	525677231	100.22
SCRI_RS_197337	1	525677876	100.22
SCRI_RS_192730	1	525928855	100.22
3256909|F|0	1	526398234	100.22
SCRI_RS_206896	1	526672264	100.22
3262351|F|0	1	526672435	100.22
3256057|F|0	1	526691964	100.22
SCRI_RS_173813	1	526694790	100.22
3257812|F|0	1	527202067	101.45
3262055|F|0	1	527445446	102.69
SCRI_RS_120481	1	527801048	102.69
SCRI_RS_91596	1	527952740	102.69
3262888|F|0	1	527979949	102.69
3259964|F|0	1	528013901	102.69
SCRI_RS_139733	1	528031948	102.69
SCRI_RS_219889	1	528038279	102.69
SCRI_RS_218473	1	528106379	102.69
BOPA1_9105-497	1	528122551	102.69
3260679|F|0	1	528147522	102.69
SCRI_RS_238125	1	528280392	102.69
3257313|F|0	1	528281613	102.69
SCRI_RS_174052	1	528573650	102.69
3258919|F|0	1	528878512	103.3
BK_01	1	528989771	103.3
3258267|F|0	1	529404890	103.3
BOPA2_12_10905	1	529829745	105.23
SCRI_RS_157953	1	529837675	105.23
3262496|F|0	1	529975542	105.23
3262692|F|0	1	530071712	105.85
3257635|F|0	1	530751757	106.49
3263092|F|0	1	531582235	107.12
3262736|F|0	1	531932919	110.33
3261715|F|0	1	532100709	110.33
3255102|F|0	1	532620415	110.96
3254971|F|0	1	532895351	110.96
BOPA1_2633-498	1	532951947	110.96
BOPA1_557-1297	1	533224326	112.21
BOPA1_6547-1363	1	533708716	112.21
SCRI_RS_224392	1	533870832	113.92
3255550|F|0	1	533885798	114.08
3258352|F|0	1	534190549	115.93
3260482|F|0	1	534263674	115.93
3258247|F|0	1	535953532	117.76
SCRI_RS_137116	1	536426544	118.37
SCRI_RS_127646	1	536427262	118.37
BOPA2_12_21172	1	536786144	118.37
BOPA1_5283-1090	1	536887464	118.37
3260821|F|0	1	536902822	118.37
BOPA1_ConsensusGBS0687-3	1	536947698	118.37
3258545|F|0	1	536998481	118.37
3256816|F|0	1	537356797	118.98
3257989|F|0	1	537359949	118.98
BOPA1_6026-1949	1	537363020	118.98
SCRI_RS_170110	1	537711604	118.98
SCRI_RS_201865	1	537712402	118.98
3260549|F|0	1	537929554	119.59
3258685|F|0	1	538309464	119.59
BOPA1_4027-1814	1	538423215	119.59
SCRI_RS_196910	1	538425392	119.59
SCRI_RS_48925	1	538505079	119.59
SCRI_RS_150607	1	538554771	119.59
BOPA1_5477-757	1	538661266	119.59
SCRI_RS_4522	1	538880131	119.59
BOPA2_12_11443	1	538890515	119.59
SCRI_RS_147611	1	539381356	121.4
SCRI_RS_155758	1	539454163	122
BOPA1_4978-1030	1	539492363	122
SCRI_RS_162765	1	539694600	123.19
SCRI_RS_165588	1	539697862	123.19
3258744|F|0	1	540194424	123.19
BOPA2_12_31377	1	540278423	123.19
3256736|F|0	1	540613614	123.19
SCRI_RS_189967	1	540716364	123.19
3260609|F|0	1	540796950	123.78
BOPA1_ConsensusGBS0361-5	1	540810227	123.78
BOPA2_12_10207	1	540810260	123.78
SCRI_RS_160475	1	540988905	123.78
3256369|F|0	1	541152284	123.78
BOPA1_4393-1078	1	541351146	123.78
3261960|F|0	1	541502623	123.78
3256250|F|0	1	541628982	123.78
3257782|F|0	1	541752827	123.78
3258137|F|0	1	542660926	124.38
BOPA2_12_31387	1	542673868	124.38
3262838|F|0	1	543554133	124.38
BOPA2_12_10693	1	543765562	124.38
3257585|F|0	1	544020598	124.38
SCRI_RS_169881	1	544041384	124.38
BOPA1_ABC00875-1-3-436	1	544586490	124.38
SCRI_RS_216088	1	544588857	124.38
3258303|F|0	1	546005664	126.18
3256868|F|0	1	546022568	126.18
SCRI_RS_167578	1	546273356	126.18
3257811|F|0	1	546335590	126.18
3256389|F|0	1	546373374	126.18
3256332|F|0	1	546476601	126.77
3257084|F|0	1	546507964	126.77
3256613|F|0	1	546817357	126.77
3261606|F|0	1	546902643	126.77
SCRI_RS_153450	1	547049853	126.77
3258091|F|0	1	547064473	126.77
3255250|F|0	1	547151200	127.37
SCRI_RS_207416	1	547198533	127.96
BOPA1_2572-986	1	547250950	127.96
3262439|F|0	1	547527027	127.96
3259278|F|0	1	547683758	127.96
3262705|F|0	1	548174040	127.96
3261143|F|0	1	548194371	127.96
SCRI_RS_161239	1	548327107	127.96
3256984|F|0	1	548347442	127.96
SCRI_RS_138629	1	548348154	127.96
SCRI_RS_196448	1	548354632	127.96
SCRI_RS_165338	1	548449911	127.96
SCRI_RS_165476	1	548452763	127.96
3254818|F|0	1	548452843	127.96
SCRI_RS_165886	1	548750112	127.96
SCRI_RS_206532	1	548750671	127.96
SCRI_RS_130891	1	549046444	129.16
SCRI_RS_180081	1	549127925	129.16
SCRI_RS_166469	1	549130429	129.16
SCRI_RS_150563	1	549154173	129.16
SCRI_RS_155407	1	549181678	129.16
3256258|F|0	1	549616506	129.75
SCRI_RS_184058	1	549775376	129.75
SCRI_RS_162628	1	549777957	129.75
SCRI_RS_182206	1	549786915	129.75
SCRI_RS_10956	1	550242068	129.75
3262069|F|0	1	550243445	129.75
SCRI_RS_150786	1	550268468	129.75
3258420|F|0	1	551288844	130.35
SCRI_RS_141322	1	551349626	130.35
BOPA1_9022-543	1	551383419	130.35
3254851|F|0	1	551525555	130.35
BOPA1_ABC05061-1-1-159	1	551573825	130.35
SCRI_RS_147318	1	551613257	130.35
3255410|F|0	1	551615451	130.35
BOPA2_12_11496	1	551836688	130.35
3261241|F|0	1	551840523	130.35
SCRI_RS_13869	1	551847118	130.35
SCRI_RS_156009	1	551855489	130.35
SCRI_RS_165600	1	551858524	130.35
3261281|F|0	1	551858788	130.35
3254838|F|0	1	551867028	130.35
3259483|F|0	1	552451745	130.35
SCRI_RS_170857	1	552517805	130.35
BOPA1_11454-414	1	552907058	130.35
SCRI_RS_165434	1	552908556	130.35
SCRI_RS_214888	1	552978431	130.35
3259782|F|0	1	553477218	130.96
SCRI_RS_106142	1	553477417	130.96
SCRI_RS_106140	1	553959536	130.96
3257577|F|0	1	553959823	130.96
SCRI_RS_187051	1	554062645	130.96
SCRI_RS_236175	1	554148148	130.96
SCRI_RS_149094	1	554149494	130.96
SCRI_RS_152330	1	554266539	130.96
SCRI_RS_206337	1	554283427	130.96
SCRI_RS_196512	1	554450983	130.96
SCRI_RS_143790	1	554561942	130.96
SCRI_RS_4928	1	554563843	130.96
BOPA1_3639-969	1	554604304	130.35
BOPA1_13095-187	1	554760404	130.96
SCRI_RS_235776	1	554846877	130.96
SCRI_RS_158298	1	555420491	131.57
SCRI_RS_153896	1	555421545	131.57
BOPA1_4927-1340	1	555426674	131.57
BOPA1_5316-739	1	555460803	131.57
BOPA1_4057-2114	1	555618339	131.57
3255773|F|0	1	555851481	131.57
SCRI_RS_167999	1	556183524	131.57
SCRI_RS_150935	1	556384932	131.57
BOPA2_12_30231	1	556387157	131.57
3256806|F|0	1	556394164	131.57
BOPA1_3246-1135	1	556421087	131.57
3257601|F|0	1	556425239	131.57
3255560|F|0	1	556441236	131.57
SCRI_RS_175218	1	556480873	131.57
3261672|F|0	1	556482189	131.57
SCRI_RS_132472	1	556777616	131.57
SCRI_RS_195067	1	556782727	132.19
SCRI_RS_154621	1	556905524	132.19
BOPA1_4592-118	1	557125764	132.19
BOPA2_12_30935	1	557764693	132.19
BOPA2_12_30934	1	557764809	132.19
SCRI_RS_199945	1	558019356	132.19
BOPA1_3263-2865	1	558025165	132.19
BOPA2_12_31081	1	558224329	132.19
3262364|F|0	1	558414578	132.19
SCRI_RS_52789	1	558414631	132.19
SCRI_RS_166806	2	26436	0
SCRI_RS_187638	2	31175	0
SCRI_RS_225720	2	182085	0
SCRI_RS_219333	2	183837	0
SCRI_RS_142851	2	185384	0
BOPA1_3692-940	2	846638	0
3261698|F|0	2	1147685	0
3255919|F|0	2	1839603	0.6
BOPA2_12_31446	2	2097024	0.6
SCRI_RS_165171	2	2769036	0.6
SCRI_RS_166816	2	2773060	0.6
SCRI_RS_175550	2	2847155	0.6
SCRI_RS_136200	2	2850320	0.6
3256789|F|0	2	3178903	0.6
BOPA1_2582-767	2	3326323	0.6
SCRI_RS_139708	2	3732363	0.6
SCRI_RS_163314	2	3737324	0.6
SCRI_RS_135585	2	3740135	0.6
SCRI_RS_128813	2	3990469	1.19
SCRI_RS_211923	2	4332754	1.19
3255333|F|0	2	4696470	1.19
SCRI_RS_10642	2	5023386	1.19
BOPA2_12_30132	2	5332698	1.79
3259855|F|0	2	5952925	2.38
3259264|F|0	2	6027362	2.38
SCRI_RS_146936	2	6097621	2.38
SCRI_RS_184395	2	6428518	2.38
3259664|F|0	2	6479256	2.38
3261990|F|0	2	6958259	2.98
SCRI_RS_221776	2	7268443	2.98
SCRI_RS_227507	2	7278821	2.98
SCRI_RS_156845	2	7351687	2.98
SCRI_RS_224245	2	7352828	2.98
SCRI_RS_192440	2	8034714	2.98
3256029|F|0	2	8944331	2.98
SCRI_RS_238263	2	9041888	2.98
SCRI_RS_190048	2	9087573	2.98
SCRI_RS_175603	2	9173940	2.98
SCRI_RS_146997	2	9181449	2.98
SCRI_RS_182210	2	9181728	2.98
BOPA1_ABC02329-1-20-250	2	9658661	3.57
SCRI_RS_13476	2	9669853	3.57
SCRI_RS_187012	2	10050778	3.57
SCRI_RS_169758	2	10055357	3.57
SCRI_RS_192463	2	10216485	3.57
SCRI_RS_88391	2	10900210	3.57
3255533|F|0	2	11004466	4.17
SCRI_RS_164876	2	11118101	4.17
BOPA2_12_30781	2	11123064	4.17
BOPA1_8930-370	2	11189052	4.17
BOPA2_12_30424	2	11270715	4.17
SCRI_RS_177330	2	11316577	4.17
BOPA2_12_10592	2	11634559	4.17
3255845|F|0	2	11639162	4.17
3256485|F|0	2	11647629	4.17
SCRI_RS_167465	2	11898490	4.17
SCRI_RS_151082	2	11905084	4.17
SCRI_RS_224641	2	12200537	4.76
SCRI_RS_162694	2	12212703	4.76
3255816|F|0	2	12214551	4.76
SCRI_RS_103515	2	12240084	4.17
BOPA1_3453-1974	2	12243797	4.17
SCRI_RS_135391	2	12353823	4.76
3262153|F|0	2	12600305	4.76
SCRI_RS_159503	2	12801329	4.76
SCRI_RS_141771	2	12860652	5.36
BOPA1_3452-1355	2	12863636	5.36
BOPA2_12_10430	2	12868609	5.36
SCRI_RS_192552	2	12868999	5.36
BOPA2_12_31497	2	12949466	5.36
3259616|F|0	2	13031112	5.36
SCRI_RS_173604	2	13265914	5.36
3260208|F|0	2	13286189	5.36
3255748|F|0	2	13286321	5.36
SCRI_RS_231057	2	14014452	5.36
3258881|F|0	2	14222166	6.56
3255987|F|0	2	14227509	6.56
SCRI_RS_204158	2	14324446	6.56
3255423|F|0	2	14567703	6.56
3256341|F|0	2	15436396	6.56
SCRI_RS_605	2	15541444	6.56
SCRI_RS_157480	2	16189847	6.56
BOPA2_12_30155	2	16221958	6.56
3259459|F|0	2	16632307	7.75
SCRI_RS_144545	2	16642314	7.75
SCRI_RS_160747	2	16965250	7.75
3254726|F|0	2	17782257	8.35
BOPA2_12_30631	2	18521991	8.35
BOPA1_12224-363	2	18589377	8.35
SCRI_RS_141564	2	18589486	8.35
3262855|F|0	2	18639910	8.35
SCRI_RS_158433	2	18672627	8.35
SCRI_RS_152744	2	18771570	8.35
3257494|F|0	2	18772766	8.35
SCRI_RS_231806	2	18835432	8.35
3262220|F|0	2	19058997	8.94
SCRI_RS_226348	2	19076363	8.94
SCRI_RS_108647	2	19617373	8.94
SCRI_RS_155957	2	19671107	8.94
BOPA1_4277-1901	2	19829386	8.94
SCRI_RS_128162	2	19958581	8.94
3256026|F|0	2	19965018	8.94
SCRI_RS_194812	2	20049742	9.54
3256408|F|0	2	20051023	9.54
SCRI_RS_231889	2	20080158	8.94
3257920|F|0	2	20101376	8.94
SCRI_RS_153226	2	21536221	10.73
SCRI_RS_154683	2	21812702	10.73
SCRI_RS_179003	2	21822675	10.73
SCRI_RS_106759	2	21849278	10.73
SCRI_RS_149462	2	22225488	10.73
BOPA2_12_31284	2	22398540	10.73
SCRI_RS_154030	2	22687932	10.73
SCRI_RS_198643	2	23189429	10.73
3258937|F|0	2	24237077	10.73
SCRI_RS_159228	2	24866756	12.54
SCRI_RS_205712	2	25840610	13.74
SCRI_RS_196192	2	26048540	13.74
BOPA2_12_10777	2	26199676	13.74
3258798|F|0	2	26422033	13.74
SCRI_RS_153798	2	27205159	13.74
SCRI_RS_233272	2	27378180	13.74
3258499|F|0	2	27618369	13.74
SCRI_RS_210172	2	28063930	13.74
3258331|F|0	2	28277399	13.74
SCRI_RS_196316	2	28616090	13.74
BK_16	2	29124437	15.59
BOPA2_12_30872	2	29124657	15.59
BK_12	2	29125880	15.59
BOPA2_12_30870	2	29126203	15.59
BK_13	2	29126584	15.59
BOPA2_12_30871	2	29127081	15.59
BK_14	2	29127097	15.59
BK_15	2	29127526	15.59
3256555|F|0	2	29303360	16.2
3256717|F|0	2	29348692	16.2
3255173|F|0	2	29697335	16.81
SCRI_RS_131218	2	29839855	18.68
SCRI_RS_188893	2	29839855	18.68
3259614|F|0	2	29882839	18.68
SCRI_RS_174063	2	30092681	18.68
SCRI_RS_186387	2	30898495	18.68
SCRI_RS_170337	2	30903092	18.68
SCRI_RS_120529	2	31559519	18.68
BOPA1_5880-2547	2	31560082	18.68
SCRI_RS_192783	2	31563144	18.68
3255113|F|0	2	31754774	18.68
SCRI_RS_182270	2	31771023	18.68
SCRI_RS_183655	2	31772902	18.68
BOPA1_2646-1277	2	31788091	18.68
SCRI_RS_239882	2	31796345	18.68
3255315|F|0	2	31796968	18.68
SCRI_RS_173164	2	31796993	18.68
3257170|F|0	2	32018454	19.28
SCRI_RS_186448	2	32347922	19.28
BOPA1_2029-1143	2	32348693	19.28
SCRI_RS_153693	2	34040308	19.28
SCRI_RS_155612	2	34041238	19.28
SCRI_RS_115905	2	34094646	19.89
BOPA1_8787-1459	2	34201880	20.49
3262951|F|0	2	34210587	20.49
BOPA1_7747-1056	2	34355432	20.49
BOPA1_7766-492	2	34865013	20.49
SCRI_RS_7026	2	34879112	20.49
3256293|F|0	2	35604142	21.08
3255557|F|0	2	36229858	21.68
SCRI_RS_140819	2	36326817	21.68
BOPA1_7144-973	2	36438387	22.27
3262709|F|0	2	37789049	23.47
3259491|F|0	2	37887140	23.47
3255086|F|0	2	37888421	23.47
BOPA1_2477-377	2	37962779	24.06
SCRI_RS_182371	2	38082589	24.06
SCRI_RS_207162	2	38083569	24.06
SCRI_RS_192657	2	38084702	24.06
SCRI_RS_110647	2	38180501	24.06
3254654|F|0	2	38195126	24.06
3260410|F|0	2	38263741	24.06
BOPA1_5652-419	2	38369040	24.06
BOPA1_864-594	2	38600399	24.06
BOPA1_5050-1101	2	38835263	25.27
SCRI_RS_10302	2	39243599	25.27
3257448|F|0	2	40314854	25.87
BOPA2_12_11452	2	42237101	27.09
BOPA1_816-265	2	42238279	27.09
3257046|F|0	2	42238895	27.09
3255981|F|0	2	42962764	27.09
3256024|F|0	2	43864736	27.09
SCRI_RS_120182	2	45633442	27.68
SCRI_RS_134823	2	45695804	27.68
SCRI_RS_167605	2	46146583	27.68
SCRI_RS_197357	2	46146937	27.68
SCRI_RS_215080	2	46150235	27.68
3260104|F|0	2	46763501	30.15
3262409|F|0	2	46791161	30.15
SCRI_RS_174935	2	46832193	31.37
3256699|F|0	2	46833315	31.37
3261758|F|0	2	46833552	31.37
SCRI_RS_182408	2	47774959	31.37
SCRI_RS_123295	2	48197749	31.98
SCRI_RS_176159	2	48450282	31.98
SCRI_RS_165427	2	49747728	33.2
3255917|F|0	2	49750784	33.2
SCRI_RS_206586	2	49900918	33.2
SCRI_RS_78277	2	49982147	33.2
BOPA1_3709-716	2	49988654	31.98
SCRI_RS_207244	2	50231333	33.2
BOPA1_ABC03253-1-2-279	2	50233938	33.2
3255887|F|0	2	50355369	33.2
BOPA1_2964-382	2	50468853	33.79
SCRI_RS_158687	2	50516866	33.79
SCRI_RS_81287	2	50741111	33.79
BOPA2_12_30657	2	50871312	33.79
BOPA2_12_10296	2	51222291	34.39
SCRI_RS_137093	2	51223324	34.39
BOPA1_6338-682	2	51957444	34.39
BOPA1_7623-818	2	52014150	34.39
3255719|F|0	2	52015879	34.39
3263085|F|0	2	52372990	34.39
3260977|F|0	2	52538807	34.39
SCRI_RS_212932	2	52686513	34.39
BOPA1_4410-284	2	52787530	34.98
3257890|F|0	2	52929338	34.98
3262966|F|0	2	53459237	34.98
SCRI_RS_135619	2	53459513	34.98
BOPA1_6846-1161	2	53709349	34.98
SCRI_RS_215094	2	53902441	34.98
SCRI_RS_186954	2	53909180	34.98
SCRI_RS_174444	2	54259060	34.98
BOPA2_12_30432	2	54631972	34.98
SCRI_RS_154981	2	54787860	36.78
3258041|F|0	2	56565839	36.78
3257273|F|0	2	57273495	37.38
SCRI_RS_41263	2	57311960	37.38
3259136|F|0	2	57663399	37.38
3263103|F|0	2	57663476	37.38
BOPA1_8512-430	2	58185234	37.38
SCRI_RS_141655	2	58528585	37.38
3255112|F|0	2	59207532	37.38
BOPA2_12_10715	2	62239559	37.97
3261247|F|0	2	63222516	38.57
3256377|F|0	2	64466996	39.17
SCRI_RS_171029	2	65025091	39.17
BOPA2_12_30491	2	65977277	40.39
3256112|F|0	2	65981605	40.39
BOPA2_12_20281	2	67505803	42.83
3262011|F|0	2	68378341	42.83
SCRI_RS_152206	2	68787721	42.83
3256386|F|0	2	68788812	42.83
3259130|F|0	2	69201728	42.83
3255144|F|0	2	69647335	44.03
3257060|F|0	2	69647400	44.03
BOPA1_4788-672	2	70385640	44.03
BOPA2_12_10219	2	70575767	44.03
3259850|F|0	2	70641433	44.03
BOPA1_ABC02350-pHv759-04	2	70642927	44.03
BOPA2_12_30703	2	71400640	44.03
3257435|F|0	2	74002237	44.64
SCRI_RS_237094	2	74526241	44.64
SCRI_RS_139793	2	74597690	44.64
BOPA1_ConsensusGBS0524-2	2	74603829	45.24
3256587|F|0	2	74740904	45.24
3259011|F|0	2	75552504	45.24
SCRI_RS_239231	2	76954569	46.44
3256131|F|0	2	77490318	46.44
3256489|F|0	2	78190104	46.44
SCRI_RS_221843	2	78370571	46.44
3259575|F|0	2	79311119	46.44
BOPA2_12_31127	2	79717791	46.44
SCRI_RS_198460	2	80837184	47.05
SCRI_RS_173531	2	81787453	47.05
BOPA1_3598-489	2	82437343	47.05
SCRI_RS_231782	2	82524579	47.05
SCRI_RS_151576	2	83425978	47.05
BOPA1_5823-1073	2	86581004	47.05
BOPA2_12_20688	2	88325148	47.05
3261735|F|0	2	90242785	47.05
3257223|F|0	2	90313693	47.05
BOPA1_ABC01899-1-1-301	2	91940237	47.05
3258891|F|0	2	92205585	47.05
3259995|F|0	2	93818740	47.05
SCRI_RS_182050	2	94197883	47.05
SCRI_RS_167564	2	94200977	47.05
BOPA1_5379-595	2	94908067	47.64
SCRI_RS_122681	2	96154826	47.64
BOPA1_ABC12560-1-1-421	2	96162830	47.64
SCRI_RS_151535	2	97400213	47.64
BOPA1_4331-1475	2	100642096	47.64
3258514|F|0	2	101397950	47.64
SCRI_RS_238424	2	103693811	47.64
SCRI_RS_175065	2	103696842	47.64
3259568|F|0	2	105053180	47.64
BOPA1_5113-624	2	107639043	48.24
BOPA2_12_30259	2	108259010	48.24
BOPA1_2580-1456	2	108479568	48.24
3258978|F|0	2	108671781	48.24
SCRI_RS_154617	2	108976731	48.24
3258474|F|0	2	109679170	48.24
SCRI_RS_199898	2	109868076	48.24
SCRI_RS_199897	2	109874623	48.24
SCRI_RS_218303	2	109878394	48.24
BOPA2_12_31474	2	110194236	48.24
BOPA1_ABC20402-1-3-298	2	110245777	48.24
BOPA1_9060-471	2	110249253	48.24
3261408|F|0	2	112152782	48.24
SCRI_RS_10398	2	113049465	48.83
3256872|F|0	2	113061054	48.83
SCRI_RS_6792	2	113480884	48.83
SCRI_RS_155546	2	113639967	48.83
SCRI_RS_144592	2	114309480	49.43
3262943|F|0	2	114710854	49.43
BOPA1_946-2500	2	115322557	49.43
BOPA1_1292-406	2	115450117	49.43
3259124|F|0	2	115722020	49.43
3255237|F|0	2	116301364	49.43
3255549|F|0	2	116318352	49.43
BOPA1_2601-171	2	118999963	49.43
3257050|F|0	2	119855630	49.43
SCRI_RS_195938	2	119910875	49.43
3256247|F|0	2	120720574	49.43
BOPA1_3662-381	2	122034077	50.02
SCRI_RS_41905	2	122537205	50.02
3259476|F|0	2	122677292	50.02
BOPA2_12_10927	2	122768306	50.02
SCRI_RS_187110	2	123146149	50.02
3256960|F|0	2	123997487	50.02
3256272|F|0	2	123997552	50.02
BOPA2_12_31288	2	124111387	50.02
BOPA1_5184-1163	2	126207775	50.02
SCRI_RS_30973	2	126730460	50.02
3258721|F|0	2	127027250	50.02
SCRI_RS_186443	2	127028394	50.02
BOPA2_12_30251	2	128271018	50.02
SCRI_RS_13639	2	129461431	50.02
SCRI_RS_142400	2	132659927	50.02
BOPA1_8889-842	2	132767541	50.02
3257998|F|0	2	132828264	50.02
SCRI_RS_222933	2	133424106	50.02
SCRI_RS_206492	2	133834172	50.02
SCRI_RS_186664	2	136220794	50.02
BOPA2_12_31408	2	136228073	50.02
SCRI_RS_158123	2	136573863	50.02
BOPA1_3090-138	2	136904475	50.02
SCRI_RS_238404	2	141687964	50.02
3255270|F|0	2	144228335	50.62
3261714|F|0	2	144228512	50.62
SCRI_RS_162700	2	147954880	50.62
3258122|F|0	2	148380351	50.62
SCRI_RS_103572	2	157579398	50.62
3258313|F|0	2	160445214	50.62
SCRI_RS_106444	2	163407640	50.62
SCRI_RS_153174	2	164595733	51.21
SCRI_RS_131325	2	165118621	51.21
BOPA1_4630-1036	2	165635554	51.21
3258098|F|0	2	173222884	51.21
SCRI_RS_136233	2	173657352	51.21
SCRI_RS_144891	2	174057756	51.21
BOPA2_12_31194	2	176852594	51.21
3258614|F|0	2	176895456	51.21
SCRI_RS_180032	2	178459182	51.21
SCRI_RS_167882	2	179092586	51.21
SCRI_RS_122871	2	180551232	51.21
BOPA2_12_10948	2	183518458	51.21
SCRI_RS_130072	2	184569209	51.81
BOPA1_ABC06091-1-1-187	2	185517884	51.21
SCRI_RS_151430	2	185910180	51.21
3255922|F|0	2	187896395	51.21
3256372|F|0	2	187898611	51.21
SCRI_RS_196323	2	192007007	51.21
BOPA1_5759-478	2	192278492	51.21
SCRI_RS_219675	2	192857966	51.21
SCRI_RS_132200	2	194638332	51.21
SCRI_RS_98229	2	195533899	51.21
SCRI_RS_151459	2	196025241	51.21
SCRI_RS_146010	2	197015928	51.21
3255529|F|0	2	197287031	51.21
SCRI_RS_192676	2	197424168	51.21
BOPA2_12_30634	2	197531649	51.21
BOPA1_411-495	2	197904717	51.21
3257441|F|0	2	198742403	51.21
3257331|F|0	2	200431484	51.21
3254989|F|0	2	201033569	51.21
BOPA2_12_30853	2	201118770	51.21
SCRI_RS_204254	2	201620644	51.21
BOPA1_1275-734	2	203051594	51.21
3254904|F|0	2	203257827	51.21
SCRI_RS_141874	2	203352835	51.21
SCRI_RS_138888	2	205854639	51.21
BOPA1_ABC01644-1-3-379	2	205975358	51.21
SCRI_RS_171237	2	207968286	51.21
BOPA2_12_30772	2	207969022	51.21
3259165|F|0	2	209140276	51.21
BOPA1_7932-687	2	210132540	51.21
3257080|F|0	2	211509839	51.21
3262956|F|0	2	214218207	51.21
BOPA2_12_30828	2	219489842	51.21
BOPA1_1040-279	2	219490882	51.21
BOPA1_ABC04893-1-1-248	2	224821779	51.21
SCRI_RS_198865	2	225004235	51.21
3261725|F|0	2	225944699	51.21
SCRI_RS_13952	2	229111374	51.21
3262717|F|0	2	231415136	51.21
3259657|F|0	2	231903881	51.21
BOPA1_10719-459	2	235963676	51.21
3260291|F|0	2	238165678	51.81
3262597|F|0	2	239094303	51.81
SCRI_RS_182959	2	239770257	51.81
SCRI_RS_137018	2	239777807	51.81
3256317|F|0	2	240746558	51.81
BOPA2_12_30042	2	252052606	51.81
SCRI_RS_160277	2	252287979	51.81
SCRI_RS_151921	2	260799784	51.81
SCRI_RS_193756	2	260927112	51.81
SCRI_RS_185513	2	265054528	51.81
SCRI_RS_220670	2	266196507	51.81
SCRI_RS_236164	2	266568429	51.81
SCRI_RS_231372	2	283233510	51.81
BOPA2_12_30582	2	294631257	51.81
SCRI_RS_176173	2	306732474	51.81
SCRI_RS_232669	2	308495959	51.81
BOPA2_12_31175	2	318877921	51.81
SCRI_RS_231897	2	324300459	51.81
SCRI_RS_11204	2	350662688	51.81
BOPA2_12_30561	2	351833225	51.81
BOPA1_ABC07566-2-1-82	2	373690473	51.81
BOPA1_2528-2111	2	383104960	51.81
SCRI_RS_135633	2	385140434	51.21
3257244|F|0	2	402205276	51.81
SCRI_RS_117951	2	403078493	51.81
SCRI_RS_174318	2	403783821	51.81
SCRI_RS_157207	2	404619567	51.81
SCRI_RS_155067	2	404620379	51.81
SCRI_RS_194640	2	405813521	51.81
3261164|F|0	2	405865360	51.81
SCRI_RS_135468	2	407310923	51.81
3258037|F|0	2	423257764	51.81
3261395|F|0	2	429692147	51.81
BOPA1_3813-1629	2	445720329	51.81
3256398|F|0	2	466677616	51.81
BOPA1_1826-229	2	474752501	51.81
BOPA1_ABC17685-1-4-365	2	491105344	51.81
SCRI_RS_100054	2	493918398	51.81
3259823|F|0	2	494118366	51.81
BOPA1_3576-2715	2	494259137	51.81
SCRI_RS_237688	2	494302395	51.81
3257484|F|0	2	503662035	51.81
BOPA2_12_20335	2	503886264	51.81
BOPA1_ABC08774-1-1-752	2	508786655	51.81
3255396|F|0	2	510203235	51.81
BOPA2_12_20861	2	510431242	51.81
3260898|F|0	2	513396126	51.81
SCRI_RS_116920	2	513416247	51.81
SCRI_RS_134925	2	515421562	51.81
BOPA1_5046-619	2	515707501	51.81
SCRI_RS_4969	2	516123614	51.81
BOPA1_4659-1261	2	516166043	51.81
SCRI_RS_1502	2	516578883	51.81
SCRI_RS_177375	2	517598362	51.81
3261257|F|0	2	518034131	51.81
SCRI_RS_222769	2	519108962	51.81
SCRI_RS_127347	2	519110403	51.81
BOPA1_5160-268	2	520778614	51.81
3259065|F|0	2	520824636	51.81
3257044|F|0	2	524813226	51.81
3256573|F|0	2	525482667	51.81
BOPA2_12_30265	2	525482697	51.81
SCRI_RS_235063	2	525738652	51.81
SCRI_RS_208320	2	527049259	51.81
SCRI_RS_167594	2	527529224	51.81
BOPA1_1940-567	2	528069704	51.81
BOPA1_1917-848	2	532288409	51.81
BOPA1_9191-263	2	534370918	51.81
SCRI_RS_231725	2	534373052	51.81
3258948|F|0	2	537380706	52.4
SCRI_RS_185710	2	537392066	53
3261225|F|0	2	538932846	52.4
SCRI_RS_125516	2	539267752	52.4
BOPA2_12_30275	2	540085389	52.4
SCRI_RS_171045	2	542042016	52.4
SCRI_RS_165669	2	542043547	52.4
SCRI_RS_184218	2	542044853	52.4
BOPA1_3214-945	2	542670561	52.4
BOPA1_4717-386	2	542984703	52.4
SCRI_RS_12492	2	543450810	52.4
SCRI_RS_188255	2	544456782	52.4
BOPA1_4280-295	2	544617950	52.4
3256432|F|0	2	544911429	52.4
3259936|F|0	2	545106056	52.4
BOPA2_12_31256	2	545218386	52.4
BOPA1_2517-487	2	545240862	52.4
BOPA1_7489-442	2	545243009	52.4
BOPA1_2910-1085	2	547569674	52.4
BOPA1_ConsensusGBS0008-1	2	549098217	52.4
3263082|F|0	2	550698164	52.4
3259176|F|0	2	555434699	52.4
3257263|F|0	2	561598906	52.4
SCRI_RS_213826	2	567249897	52.4
SCRI_RS_144776	2	569389985	52.4
3257928|F|0	2	569392726	52.4
SCRI_RS_165574	2	569894938	52.4
BOPA1_ABC03181-1-1-164	2	570919367	52.4
BOPA2_12_11121	2	573591918	52.4
SCRI_RS_107754	2	579101727	52.4
BOPA1_6911-866	2	579380500	52.4
SCRI_RS_143213	2	579637987	52.4
SCRI_RS_4802	2	581246897	53
BOPA1_6510-1430	2	581251583	52.4
3255759|F|0	2	582332476	52.4
3259966|F|0	2	583879199	54.2
3259637|F|0	2	586102589	54.2
BOPA1_4136-869	2	587894816	54.2
BOPA2_12_10545	2	589927431	54.2
SCRI_RS_202786	2	590804114	54.2
BOPA1_6804-1197	2	590822288	54.2
3254845|F|0	2	591816885	54.2
3257355|F|0	2	592039493	54.2
3259897|F|0	2	592062431	54.2
3258170|F|0	2	596516574	54.2
SCRI_RS_153531	2	603731804	54.2
SCRI_RS_156063	2	605857204	54.2
3260657|F|0	2	606231770	54.2
SCRI_RS_145381	2	607177415	54.2
SCRI_RS_146785	2	607178799	54.2
SCRI_RS_173525	2	607338785	54.2
SCRI_RS_147810	2	608077888	54.2
BOPA1_2284-1738	2	608625528	54.2
SCRI_RS_167713	2	609145534	54.2
SCRI_RS_189408	2	609148302	54.2
3255448|F|0	2	609930592	54.2
SCRI_RS_180983	2	610191180	54.2
3263010|F|0	2	610379227	54.2
SCRI_RS_155808	2	610410513	54.2
BOPA1_7729-565	2	610741856	54.2
BOPA1_5339-487	2	610747985	54.2
SCRI_RS_155470	2	610754250	54.2
SCRI_RS_201814	2	611113455	54.2
SCRI_RS_179253	2	611176656	54.2
SCRI_RS_236716	2	611253069	54.8
SCRI_RS_144583	2	611277037	54.8
SCRI_RS_173757	2	611976339	54.8
3256992|F|0	2	612009601	54.8
SCRI_RS_209969	2	612011601	54.8
3258669|F|0	2	612250834	55.39
3258996|F|0	2	613634617	56.59
SCRI_RS_163975	2	613636022	56.59
SCRI_RS_59851	2	613854175	56.59
SCRI_RS_198848	2	614032514	56.59
BOPA1_7660-476	2	615045346	57.18
BOPA1_4868-166	2	615300389	57.18
BOPA2_12_31020	2	616919007	57.18
BOPA2_12_31021	2	617147076	57.18
3262207|F|0	2	617831489	57.18
SCRI_RS_110043	2	619884523	57.18
BOPA1_7187-382	2	619885342	57.18
BOPA2_12_10717	2	620230698	57.78
3258635|F|0	2	620239435	57.78
3255627|F|0	2	620404680	57.78
BOPA2_12_31383	2	620408270	57.78
BOPA1_4037-916	2	620952038	58.97
SCRI_RS_16024	2	621072901	60.77
3256832|F|0	2	621088163	60.77
SCRI_RS_150266	2	621090809	60.77
3259198|F|0	2	621113175	58.97
BOPA1_334-1164	2	621115493	58.97
SCRI_RS_16995	2	621211499	60.17
3257570|F|0	2	622535137	60.77
BOPA1_5499-1430	2	622777724	60.77
3260649|F|0	2	622778057	60.77
BOPA2_12_10650	2	622887963	60.77
SCRI_RS_207224	2	623318170	60.77
3255955|F|0	2	624018282	60.77
SCRI_RS_73	2	624266522	60.77
SCRI_RS_206677	2	624657660	60.77
SCRI_RS_156871	2	624659097	60.77
SCRI_RS_221992	2	625293839	60.77
SCRI_RS_9469	2	625385254	60.77
BOPA1_2809-271	2	625766268	60.77
BOPA2_12_30674	2	626233920	60.77
BOPA2_12_31394	2	627475036	60.77
BOPA1_5573-1170	2	627657978	60.77
3257872|F|0	2	627661014	60.77
3255707|F|0	2	628426589	60.77
3257617|F|0	2	628762993	60.77
3255674|F|0	2	629054542	60.77
3256921|F|0	2	629071290	60.77
3261915|F|0	2	629369134	60.77
SCRI_RS_150	2	629373390	60.77
BOPA1_4377-571	2	631621707	61.36
3256773|F|0	2	631901500	61.36
BOPA1_8065-1203	2	631976892	61.36
BOPA2_12_20985	2	632316071	61.36
3262333|F|0	2	632608438	61.36
3257258|F|0	2	632650128	62.57
3261182|F|0	2	632693029	61.36
3259550|F|0	2	632848479	62.57
SCRI_RS_159024	2	632848852	62.57
BOPA2_12_11449	2	633663540	62.57
SCRI_RS_182079	2	634704636	63.77
3257408|F|0	2	635242856	63.77
BOPA2_12_30696	2	635294665	63.77
BOPA2_12_31398	2	636292542	63.77
BOPA1_ConsensusGBS0033-1	2	636292564	63.77
BOPA1_1946-698	2	636434050	63.77
3257903|F|0	2	636434067	63.77
SCRI_RS_220533	2	636748228	63.77
SCRI_RS_207237	2	636972560	63.77
SCRI_RS_172667	2	637003280	63.77
3258169|F|0	2	637010815	63.77
SCRI_RS_219568	2	637284934	63.77
3259442|F|0	2	637962511	63.77
BOPA1_4164-176	2	638242145	63.77
SCRI_RS_7517	2	638368284	64.96
3255364|F|0	2	638375370	64.96
3260421|F|0	2	638903079	65.56
3257045|F|0	2	638951785	65.56
3263114|F|0	2	639062050	65.56
BOPA2_12_31445	2	639288785	65.56
3256971|F|0	2	639289617	65.56
SCRI_RS_17898	2	640849710	66.15
BOPA2_12_31293	2	641328177	66.75
SCRI_RS_235874	2	642181251	66.75
3258823|F|0	2	642736196	66.75
3258999|F|0	2	642739752	66.75
SCRI_RS_2273	2	643956261	66.75
3257819|F|0	2	644152482	66.75
SCRI_RS_156323	2	645123479	66.75
SCRI_RS_158285	2	645146605	66.75
BOPA2_12_10859	2	645202575	66.75
BOPA2_12_11274	2	645380189	66.75
3263044|F|0	2	645380418	66.75
SCRI_RS_239742	2	645574811	67.34
SCRI_RS_129857	2	645575794	67.34
BOPA1_7549-782	2	645577787	67.34
3256395|F|0	2	645957959	67.34
SCRI_RS_221795	2	646001277	67.34
SCRI_RS_2961	2	646873535	67.34
SCRI_RS_200291	2	646932494	67.34
SCRI_RS_166540	2	646934485	67.34
BOPA1_ABC09163-1-3-313	2	647135974	67.34
SCRI_RS_157347	2	647255195	67.34
SCRI_RS_154398	2	647274725	67.34
3259748|F|0	2	647280792	67.34
SCRI_RS_134812	2	647316195	67.34
BOPA1_6117-1507	2	647457060	67.94
3262833|F|0	2	647829189	67.94
SCRI_RS_235860	2	647832422	67.94
3262751|F|0	2	648021952	67.94
SCRI_RS_4930	2	648825958	67.94
BOPA1_ABC04861-2-1-334	2	649204315	67.94
3259588|F|0	2	649534226	68.53
3258989|F|0	2	649558023	68.53
SCRI_RS_133327	2	649646310	68.53
3257943|F|0	2	649817712	68.53
SCRI_RS_154203	2	649973373	68.53
3262200|F|0	2	650113649	68.53
SCRI_RS_171032	2	650676630	69.13
BOPA1_2322-462	2	651058680	70.32
3256445|F|0	2	651160437	70.32
BOPA1_2371-950	2	651372875	70.32
3260518|F|0	2	651766733	70.32
BOPA2_12_30897	2	652031389	70.32
BOPA2_12_30901	2	652031930	70.32
BOPA2_12_30896	2	652032257	70.32
SCRI_RS_196853	2	652417945	70.32
SCRI_RS_137263	2	653415809	70.32
SCRI_RS_171038	2	654600383	71.51
BOPA2_12_31205	2	654961001	72.11
SCRI_RS_13565	2	655112292	72.11
BOPA1_ConsensusGBS0705-1	2	655112496	72.11
SCRI_RS_3376	2	655324674	72.11
3255825|F|0	2	655328488	72.11
SCRI_RS_192398	2	655480325	72.11
SCRI_RS_180028	2	655510265	73.3
SCRI_RS_10670	2	655815408	73.3
SCRI_RS_126439	2	655821090	73.3
SCRI_RS_165463	2	655822957	73.3
SCRI_RS_128449	2	655877592	73.3
SCRI_RS_198603	2	656021139	73.3
SCRI_RS_185505	2	656412123	73.3
SCRI_RS_159462	2	656412370	73.3
BOPA1_3469-1152	2	656414443	73.3
SCRI_RS_160833	2	657023127	73.3
SCRI_RS_194134	2	657190894	73.3
SCRI_RS_235221	2	657567911	73.3
3257790|F|0	2	658220741	73.3
SCRI_RS_211281	2	658232478	73.3
SCRI_RS_208760	2	658835283	74.5
SCRI_RS_179213	2	658837146	74.5
SCRI_RS_188339	2	658839241	74.5
3258621|F|0	2	658889646	74.5
3256068|F|0	2	658889950	74.5
BOPA2_12_31424	2	658889961	74.5
BOPA2_12_10936	2	659264827	74.5
3255737|F|0	2	660493126	74.5
SCRI_RS_183984	2	660982465	74.5
3256179|F|0	2	661532744	74.5
SCRI_RS_157236	2	661573265	74.5
3255638|F|0	2	661920650	74.5
3257843|F|0	2	662056012	74.5
SCRI_RS_176114	2	662056167	74.5
SCRI_RS_182039	2	662300297	74.5
3260097|F|0	2	663232777	74.5
BOPA1_8632-1809	2	663237180	74.5
SCRI_RS_119261	2	663531430	74.5
BOPA2_12_10969	2	663583391	74.5
SCRI_RS_155456	2	663677970	74.5
SCRI_RS_237481	2	663678848	74.5
SCRI_RS_162798	2	663679251	74.5
SCRI_RS_138463	2	663877650	74.5
BOPA1_6752-1013	2	664081567	74.5
BOPA1_6024-1095	2	664191792	74.5
3256572|F|0	2	664449717	74.5
BOPA1_ABC02258-1-6-382	2	664803129	74.5
3255133|F|0	2	664852222	74.5
3255138|F|0	2	664892347	74.5
3262719|F|0	2	666018698	74.5
3255044|F|0	2	667904938	74.5
BOPA2_12_10689	2	669122571	75.1
3258437|F|0	2	669951783	76.9
BOPA1_2020-539	2	672009854	76.9
SCRI_RS_237763	2	672027712	76.9
3260500|F|0	2	672030243	76.9
SCRI_RS_203799	2	672929716	76.9
SCRI_RS_165795	2	672934469	76.9
3259178|F|0	2	673689312	79.29
3255404|F|0	2	674233342	81.08
BOPA1_5837-427	2	674314624	80.48
SCRI_RS_135112	2	676198683	81.08
3259641|F|0	2	676347666	81.08
BOPA2_12_10649	2	676764813	81.08
3255127|F|0	2	676775734	81.08
SCRI_RS_115690	2	676775853	81.08
SCRI_RS_160618	2	676848298	81.08
3259339|F|0	2	677022219	81.08
3254697|F|0	2	677022284	81.08
BOPA2_12_30216	2	677132866	81.08
BOPA1_1635-691	2	677197582	81.08
SCRI_RS_195164	2	677482147	81.67
BOPA1_6951-875	2	677845367	81.67
BOPA2_12_11285	2	678098994	81.67
BOPA1_ABC12856-1-1-77	2	678192674	81.67
3258017|F|0	2	678270139	81.67
3255094|F|0	2	678621713	81.67
SCRI_RS_172220	2	678955015	81.67
SCRI_RS_148298	2	679546875	81.67
3262035|F|0	2	679641005	81.67
3261697|F|0	2	680984342	81.67
3259804|F|0	2	681044443	81.67
BOPA1_11660-365	2	681044505	81.67
SCRI_RS_196862	2	681291822	81.67
SCRI_RS_160958	2	681765907	82.27
SCRI_RS_170162	2	681786717	82.27
3257251|F|0	2	682241612	83.46
BOPA1_ABC10472-1-2-247	2	682243930	83.46
3257411|F|0	2	682299645	83.46
3255165|F|0	2	682309228	83.46
3256356|F|0	2	682420887	84.65
SCRI_RS_194603	2	682575465	84.65
SCRI_RS_196270	2	682610109	84.65
SCRI_RS_157097	2	682659227	84.65
SCRI_RS_173374	2	682660001	84.65
SCRI_RS_159484	2	682669334	84.65
3256571|F|0	2	682930203	84.65
SCRI_RS_150494	2	683621862	84.65
3263102|F|0	2	683737256	84.65
SCRI_RS_135248	2	683772724	84.65
3260437|F|0	2	684080665	84.65
3255014|F|0	2	684081598	84.65
SCRI_RS_196842	2	684122591	84.65
BOPA1_5347-585	2	684263738	84.65
SCRI_RS_221763	2	684500257	84.65
SCRI_RS_209622	2	684694603	84.65
BOPA2_12_30200	2	685385559	84.65
SCRI_RS_4931	2	685486157	84.65
3260876|F|0	2	685486622	84.65
3259455|F|0	2	685490068	84.65
3258436|F|0	2	685490133	84.65
BOPA1_2944-1813	2	685490342	84.65
BOPA2_12_10735	2	685783914	84.65
SCRI_RS_239916	2	685788749	84.65
SCRI_RS_209354	2	685910149	84.65
3255670|F|0	2	685911731	84.65
3260248|F|0	2	686353723	86.45
SCRI_RS_152485	2	686489468	86.45
SCRI_RS_187700	2	686810296	86.45
BOPA1_7236-1384	2	687072889	86.45
SCRI_RS_135355	2	687098068	87.64
SCRI_RS_157053	2	687144663	87.64
3256792|F|0	2	687145349	87.64
BOPA2_12_31333	2	687148812	87.64
BOPA1_ABC14531-1-2-91	2	687239105	87.05
SCRI_RS_162618	2	687254301	87.64
SCRI_RS_153793	2	687255377	87.64
3257871|F|0	2	687347263	87.64
3255783|F|0	2	687347644	87.64
3258506|F|0	2	687566858	87.64
3258082|F|0	2	687577673	87.64
BOPA2_12_30480	2	687682406	87.64
BOPA1_3206-670	2	687725837	87.64
3257089|F|0	2	687996863	88.24
3256362|F|0	2	687997459	88.24
3259580|F|0	2	688002350	88.24
3257840|F|0	2	688003032	88.24
3258359|F|0	2	688255320	88.24
3257039|F|0	2	688553929	88.24
3263001|F|0	2	691714360	88.83
3255579|F|0	2	691714556	88.83
BOPA2_12_30555	2	691870727	90.63
3258144|F|0	2	691871953	90.63
BOPA1_ABC13569-1-1-107	2	692056729	90.63
BOPA1_ConsensusGBS0348-2	2	692437888	90.63
3261335|F|0	2	692550890	90.63
3256963|F|0	2	693152934	91.23
BOPA2_12_31270	2	693181859	91.23
3255753|F|0	2	693328106	91.23
3255437|F|0	2	694119687	93.7
3257157|F|0	2	694120223	93.7
SCRI_RS_128484	2	694690344	93.7
SCRI_RS_160767	2	695090527	94.29
SCRI_RS_227965	2	695298343	94.29
SCRI_RS_620	2	695391275	94.29
3258706|F|0	2	695778803	94.29
SCRI_RS_230508	2	695882868	94.29
SCRI_RS_147203	2	696107832	94.29
SCRI_RS_154703	2	696276512	94.29
3256365|F|0	2	696298858	94.29
SCRI_RS_48964	2	696681063	94.29
SCRI_RS_190073	2	696880515	94.29
BOPA1_2277-634	2	697331819	94.29
BOPA2_12_30965	2	697367376	94.29
BOPA1_11979-928	2	697522719	94.29
SCRI_RS_206700	2	697857164	94.29
SCRI_RS_179560	2	698146766	94.29
SCRI_RS_173807	2	698148358	94.29
SCRI_RS_123654	2	698315014	94.29
BOPA1_6996-838	2	698444257	94.29
SCRI_RS_126890	2	698446484	94.29
SCRI_RS_153420	2	698730903	94.29
3261347|F|0	2	698731327	94.29
BOPA1_111-499	2	698901125	94.29
SCRI_RS_178149	2	699045150	94.29
3256036|F|0	2	699045311	94.29
BOPA1_5537-283	2	699187544	94.29
3255620|F|0	2	699224893	94.29
SCRI_RS_4952	2	699314863	94.29
SCRI_RS_114164	2	699443092	94.29
3256957|F|0	2	699725669	94.29
SCRI_RS_205499	2	699725769	94.29
BOPA1_2688-1022	2	699755689	94.29
SCRI_RS_184090	2	700372478	94.29
3261943|F|0	2	700496387	94.29
3261608|F|0	2	700497719	94.29
3262120|F|0	2	700568186	94.29
SCRI_RS_238760	2	700873021	94.29
3257113|F|0	2	701643833	94.29
BOPA2_12_31402	2	701826962	94.29
BOPA1_ABC01334-1-1-55	2	701937485	94.29
BOPA1_5088-59	2	701963243	94.29
BOPA1_866-442	2	702028648	94.29
3262961|F|0	2	702082076	94.29
SCRI_RS_185363	2	702091841	94.29
BOPA1_7487-390	2	702094828	94.29
BOPA1_871-462	2	702100965	94.29
BOPA1_868-675	2	702156205	94.29
SCRI_RS_139831	2	702542086	94.29
BOPA1_ABC05640-1-1-248	2	702542465	94.29
SCRI_RS_16799	2	703359246	94.29
SCRI_RS_224624	2	703711347	94.29
BOPA1_8501-449	2	703932116	94.29
SCRI_RS_149618	2	703978206	94.29
SCRI_RS_156045	2	704060283	94.29
3255119|F|0	2	704172212	94.29
BOPA1_3180-1771	2	704365972	94.29
SCRI_RS_222093	2	704370420	94.29
SCRI_RS_229405	2	704879430	94.29
3258434|F|0	2	704879799	94.29
BOPA1_14832-296	2	704890589	94.29
3256439|F|0	2	704893745	94.29
BOPA1_ABC09941-1-1-100	2	705263044	94.29
SCRI_RS_918	2	705553570	94.89
SCRI_RS_15050	2	705595334	94.89
3259935|F|0	2	705628146	94.89
SCRI_RS_171852	2	705662760	94.89
SCRI_RS_15711	2	705705094	94.89
SCRI_RS_219799	2	705855658	94.89
BOPA1_ABC17086-1-9-254	2	705855975	94.89
SCRI_RS_151617	2	706098737	94.89
SCRI_RS_158091	2	706346497	94.89
SCRI_RS_223905	2	706350240	95.48
3255142|F|0	2	706966181	95.48
SCRI_RS_156220	2	706967182	95.48
3262621|F|0	2	707165051	95.48
BOPA1_4833-420	2	707268111	96.08
SCRI_RS_151349	2	707313338	96.08
SCRI_RS_238606	2	707383028	96.08
BOPA1_3763-595	2	707452744	96.08
BOPA2_12_31095	2	707538726	96.08
3255417|F|0	2	707699727	96.08
3257368|F|0	2	708230210	96.08
SCRI_RS_183974	2	708231272	96.08
SCRI_RS_610	2	708263410	96.08
BOPA1_3000-1074	2	708297510	96.67
BOPA2_12_10739	2	708561221	97.27
SCRI_RS_206070	2	708563123	97.27
SCRI_RS_154176	2	708565680	97.27
BOPA1_7576-818	2	708638500	97.27
SCRI_RS_164608	2	708666811	97.27
3258425|F|0	2	708864203	97.86
SCRI_RS_207327	2	708993845	97.86
SCRI_RS_144379	2	709120062	97.86
SCRI_RS_12444	2	709122215	97.86
3262666|F|0	2	709328779	98.46
3254678|F|0	2	709346233	98.46
3259222|F|0	2	709346934	98.46
BOPA2_12_31406	2	709519578	98.46
3255518|F|0	2	709527969	99.06
SCRI_RS_196100	2	709598867	99.06
SCRI_RS_132586	2	709630989	99.06
3259583|F|0	2	709719575	99.06
SCRI_RS_149429	2	710086275	99.06
SCRI_RS_151556	2	710148686	99.06
3262989|F|0	2	710338112	99.06
SCRI_RS_183064	2	710601460	99.06
SCRI_RS_205571	2	710603384	99.06
SCRI_RS_142593	2	710609940	99.06
3258237|F|0	2	710727870	99.06
3258164|F|0	2	710747277	99.06
BOPA1_5541-418	2	710843332	99.06
3255399|F|0	2	710857400	99.06
BOPA2_12_31264	2	710953532	99.06
BOPA2_12_30598	2	710954582	99.06
3260574|F|0	2	710955068	99.06
3257053|F|0	2	710957959	99.06
3255868|F|0	2	710995578	99.65
BOPA1_7302-240	2	711230612	99.65
SCRI_RS_235261	2	711439600	99.65
SCRI_RS_155161	2	711748482	99.65
3259574|F|0	2	711751159	99.65
3258618|F|0	2	711760073	99.65
3262584|F|0	2	711811945	99.65
BOPA1_ABC16258-1-1-77	2	712330599	100.25
SCRI_RS_200033	2	712500769	100.25
BOPA2_12_30636	2	712677313	100.25
3257866|F|0	2	713067344	100.25
SCRI_RS_159243	2	713069875	100.25
SCRI_RS_205807	2	713070777	100.25
SCRI_RS_130279	2	713100727	100.25
SCRI_RS_130285	2	713100969	100.25
SCRI_RS_129178	2	713107171	100.25
BOPA2_12_30152	2	713108291	100.25
SCRI_RS_209218	2	713160096	100.25
SCRI_RS_224454	2	713163115	100.25
3255143|F|0	2	713163385	100.25
SCRI_RS_143501	2	713242099	100.86
SCRI_RS_116197	2	713277940	100.86
SCRI_RS_116193	2	713304844	100.86
3262798|F|0	2	713305084	100.86
BOPA2_12_30097	2	713705660	100.86
SCRI_RS_179555	2	713777898	100.86
SCRI_RS_7392	2	713895600	100.86
SCRI_RS_154954	2	714018583	100.86
BOPA2_12_31327	2	714025518	100.86
3259313|F|0	2	714208738	100.86
3258326|F|0	2	714617996	100.86
BOPA1_13178-89	2	714692723	100.86
3259177|F|0	2	714778856	100.86
3259847|F|0	2	714780878	100.86
3257037|F|0	2	714915643	100.86
SCRI_RS_151129	2	714916595	100.86
SCRI_RS_152659	2	715051442	100.86
SCRI_RS_153811	2	715580021	101.47
SCRI_RS_218206	2	715647622	101.47
SCRI_RS_227502	2	715709268	101.47
3259601|F|0	2	715711932	101.47
SCRI_RS_162820	2	715795268	101.47
BOPA1_3108-232	2	715921791	102.07
SCRI_RS_201870	2	715951142	101.47
3261589|F|0	2	716227483	102.07
SCRI_RS_200406	2	716404921	102.07
BOPA1_3271-1422	2	716481475	102.07
3260412|F|0	2	716611392	102.07
SCRI_RS_149273	2	716611455	102.07
BOPA1_9701-925	2	716727810	102.07
BOPA1_4218-1230	2	716820361	102.07
SCRI_RS_116226	2	717372046	102.07
BOPA2_12_30310	2	717373244	102.07
SCRI_RS_168451	2	717879128	102.07
BOPA2_12_31100	2	718210945	102.07
BOPA1_9291-1322	2	718211005	102.07
SCRI_RS_223166	2	718333153	102.67
SCRI_RS_708	2	718340138	102.67
SCRI_RS_137825	2	718431321	102.67
SCRI_RS_12934	2	718432991	102.67
BOPA1_8817-798	2	718628910	102.67
BOPA2_12_20183	2	718880799	102.67
3258236|F|0	2	718962797	102.67
BOPA1_ConsensusGBS0379-1	2	718986547	102.67
3262523|F|0	2	718986625	102.67
3258240|F|0	2	719151689	102.67
SCRI_RS_230672	2	719665622	102.67
SCRI_RS_208901	2	719667938	102.67
3257027|F|0	2	719825156	103.27
BOPA2_12_30690	2	720340054	103.88
BOPA1_2464-1228	2	720345180	103.88
SCRI_RS_239674	2	720346266	103.88
BOPA1_4472-658	2	720349632	103.88
SCRI_RS_165373	2	720429075	103.88
BOPA1_6328-736	2	720580482	103.88
3256920|F|0	2	721190223	103.88
SCRI_RS_223119	2	721191170	103.88
SCRI_RS_119426	2	721196287	103.88
SCRI_RS_200949	2	721664459	103.88
SCRI_RS_194202	2	721753611	103.88
SCRI_RS_119513	2	721944934	103.88
SCRI_RS_157504	2	721997240	103.88
SCRI_RS_2552	2	721999386	103.88
3262216|F|0	2	722124980	103.88
SCRI_RS_157929	2	722311089	103.88
SCRI_RS_209551	2	722343096	103.88
BOPA2_12_30942	2	722463114	103.88
3256827|F|0	2	722465957	103.88
SCRI_RS_175783	2	722482926	103.88
SCRI_RS_124541	2	722485016	103.88
BOPA1_6652-209	2	722487859	103.88
3258218|F|0	2	723097008	104.48
3261800|F|0	2	723107480	104.48
SCRI_RS_231021	2	723120638	103.88
BOPA1_1613-291	2	723246036	104.48
BOPA1_1250-923	2	723372270	104.48
BOPA1_285-2932	2	723653312	104.48
SCRI_RS_185506	2	723653423	104.48
SCRI_RS_144102	2	723995949	105.08
3256107|F|0	2	724177930	105.08
3256098|F|0	2	724576639	106.28
3257692|F|0	2	724652922	106.28
3255197|F|0	2	724866595	106.28
3259273|F|0	2	724944509	106.28
BOPA2_12_30351	2	724945708	106.28
SCRI_RS_238605	2	725523970	106.89
BOPA1_2822-739	2	725655632	107.5
SCRI_RS_159212	2	726022669	107.5
SCRI_RS_181112	2	726083243	107.5
SCRI_RS_182627	2	726083243	107.5
SCRI_RS_202469	2	726971568	107.5
3254810|F|0	2	727209096	108.11
BOPA1_5211-1755	2	727211399	108.11
SCRI_RS_147230	2	727484383	108.11
BOPA2_12_10579	2	727570323	108.11
BOPA2_12_30106	2	727956668	108.11
3256997|F|0	2	727985403	108.11
SCRI_RS_124301	2	728302426	108.11
SCRI_RS_118062	2	728575705	108.72
BOPA2_12_30396	2	728830907	108.72
3260358|F|0	2	728908165	108.72
3254954|F|0	2	729539734	108.72
SCRI_RS_11645	2	729743507	108.72
SCRI_RS_155734	2	729744405	108.72
3259921|F|0	2	729750498	108.72
BOPA1_678-310	2	729751405	108.72
SCRI_RS_121952	2	729841553	108.72
3261705|F|0	2	730572164	108.72
3257445|F|0	2	730912707	109.32
3255360|F|0	2	730968788	109.32
BOPA1_4241-445	2	731305070	109.92
BOPA2_12_30248	2	732544381	109.92
3255577|F|0	2	732546814	109.92
3258009|F|0	2	732547995	109.92
3261296|F|0	2	732556732	109.92
SCRI_RS_194198	2	732582150	109.92
SCRI_RS_194195	2	732584062	109.92
SCRI_RS_201191	2	732613636	109.92
SCRI_RS_138045	2	732622067	109.92
SCRI_RS_215471	2	732633597	109.92
BOPA1_7826-869	2	732688969	110.52
BOPA2_12_30341	2	732698327	110.52
SCRI_RS_133224	2	732734054	109.92
SCRI_RS_136969	2	732792778	109.92
SCRI_RS_206266	2	733178113	110.52
SCRI_RS_157555	2	733463538	110.52
BOPA1_3608-2133	2	733665712	110.52
SCRI_RS_106163	2	733666996	110.52
BOPA2_12_10915	2	733690854	110.52
SCRI_RS_148699	2	734129484	111.13
3255007|F|0	2	734236659	111.73
SCRI_RS_179544	2	734855563	111.73
SCRI_RS_158072	2	735083497	111.73
SCRI_RS_7219	2	735116423	111.73
SCRI_RS_161490	2	735203077	111.73
SCRI_RS_232698	2	735210057	112.34
BOPA2_12_31209	2	735228947	112.34
SCRI_RS_227994	2	735300308	112.34
SCRI_RS_208720	2	735301904	112.34
3262864|F|0	2	735383497	112.34
BOPA2_12_31461	2	735736694	112.34
SCRI_RS_13322	2	736214310	112.34
3256989|F|0	2	736245886	112.34
3258616|F|0	2	737025935	112.95
SCRI_RS_194105	2	737179301	112.95
3263047|F|0	2	737342973	112.95
BOPA1_ABC10785-1-1-82	2	737639690	112.95
BOPA1_6157-1233	2	737661855	112.95
BOPA2_12_30914	2	737969151	112.95
SCRI_RS_230951	2	738322694	112.95
SCRI_RS_740	2	738323660	112.95
BOPA2_12_10623	2	738343268	112.95
BOPA1_4240-749	2	738497532	112.95
3256862|F|0	2	738562560	112.95
BOPA1_3840-348	2	738841787	114.18
3262780|F|0	2	739033132	114.18
BOPA1_3910-1648	2	739143013	114.18
SCRI_RS_168471	2	739244663	114.18
3260348|F|0	2	739364772	114.79
3258418|F|0	2	739667011	114.79
SCRI_RS_226193	2	740677366	114.79
3261759|F|0	2	740808305	114.79
3258156|F|0	2	740808370	114.79
3256296|F|0	2	740913204	115.4
3256499|F|0	2	740913801	115.4
SCRI_RS_174071	2	740991836	115.4
SCRI_RS_160474	2	741027867	115.4
SCRI_RS_194079	2	741283299	115.4
SCRI_RS_114969	2	741603311	115.4
3259367|F|0	2	741699242	116.01
BOPA2_12_10447	2	742025757	116.01
SCRI_RS_233261	2	742198466	116.01
BOPA1_4879-1560	2	742203980	116.01
SCRI_RS_156155	2	742206913	116.01
BOPA1_7655-579	2	742246947	116.01
SCRI_RS_234587	2	742631732	116.01
SCRI_RS_205658	2	742795299	116.01
SCRI_RS_188579	2	742795676	116.01
BOPA2_12_10487	2	742811721	116.01
3257179|F|0	2	742845234	116.01
SCRI_RS_192591	2	743019009	116.01
BOPA2_12_10950	2	743019343	116.01
SCRI_RS_149592	2	743140521	116.01
SCRI_RS_44952	2	743216891	116.01
BOPA1_ABC17314-1-1-226	2	743220100	116.01
SCRI_RS_175074	2	743356511	116.01
3255491|F|0	2	743496279	116.01
3258043|F|0	2	743649625	116.01
3257279|F|0	2	743759569	116.01
BOPA2_12_10181	2	744274545	116.01
SCRI_RS_146068	2	744438953	116.62
SCRI_RS_204274	2	744575533	117.23
SCRI_RS_222342	2	744580219	117.23
SCRI_RS_175216	2	744582659	117.23
BOPA1_5784-213	2	744820173	117.23
SCRI_RS_161636	2	744897658	117.23
3256954|F|0	2	745072971	117.84
SCRI_RS_155544	2	745234070	117.84
BOPA1_8586-1221	2	745335985	117.84
3257028|F|0	2	746256428	117.84
BOPA2_12_11383	2	746332219	117.84
SCRI_RS_230497	2	746332825	117.84
SCRI_RS_154135	2	746374100	117.84
SCRI_RS_156819	2	746377037	117.84
SCRI_RS_139073	2	746569330	117.84
SCRI_RS_174077	2	746743863	117.84
SCRI_RS_156013	2	747128949	117.84
SCRI_RS_224822	2	747296513	117.84
3262193|F|0	2	747413467	117.84
BOPA1_5483-787	2	747548126	118.44
3258957|F|0	2	748084719	118.44
[truncated: 5,481 more rows]

## Sheet: Table S4
Supplementary Table 4. Climatic variables corresponding to the coordinates of the collection sites for 135 Spanish barley landraces.
landrace	utmx	utmy	altitude	tamp_aut	tamp_spr	tamp_win	tamp_jan	tamp_feb	tamp_mar	tamp_apr	tamp_may	tamp_jun	tamp_jul	tamp_aug	tamp_sep	tamp_oct	tamp_nov	tamp_dec	et0_annual	bal_jan	bal_feb	bal_mar	bal_apr	bal_may	bal_jun	bal_jul	bal_aug	bal_sep	bal_oct	bal_nov	bal_dec	bal_annual	bal_aut	bal_spr	bal_win	dummy_01	dummy_02	dummy_03	dummy_04	dummy_05	dummy_06	dummy_07	dummy_08	dummy_09	dummy_10	dummy_11	dummy_12	frost_aut	frost_spr
SBCC001	502732	4723800	482	10.3647	11.2265	7.52225	7.10762	8.6983	10.698	11.1182	11.8755	13.0581	14.0466	13.9879	12.9967	10.2267	7.96646	6.89452	1010.29	16.0302	-1.31601	-32.2146	-29.4319	-58.5484	-89.5626	-129.407	-117.099	-64.9338	-11.5628	25.9317	27.4091	-464.705	-50.565	-120.195	42.1233	1.13197	0.942886	0.951714	0.967228	0.958213	0.962449	1.02307	0.975119	0.976722	1.00107	0.946074	1.07578	2.49091	4.09439
SBCC002	527235	4744210	540	10.2808	10.9364	7.8019	7.52117	8.91269	10.5901	10.7476	11.512	12.3928	13.183	13.0399	12.5076	10.29	8.03916	7.18389	946.398	47.7481	25.9853	-3.20107	-2.13051	-37.1311	-75.6706	-103.524	-89.9103	-49.558	9.9995	55.6534	55.1017	-166.638	16.0949	-42.4627	128.835	0.917071	1.11433	1.07088	1.07017	1.09538	1.08441	0.931342	0.994033	1.03494	0.977859	0.964545	1.07991	3.7965	7.65301
SBCC003	487315	4498070	685	12.5874	13.3701	10.3035	10.092	11.633	13.3081	12.9723	13.7879	15.6642	17.1768	16.8516	15.1692	12.2365	10.3936	9.31122	1190.09	6.4839	-9.47966	-53.2228	-46.4357	-81.2442	-142.643	-195.15	-174.035	-92.1873	-9.61644	14.0446	22.6024	-760.882	-87.7592	-180.903	19.6067	1.01912	1.04131	1.0017	1.05824	1.00696	0.937406	1.00251	1.03125	0.988055	0.984884	1.02497	0.979504	7.14775	9.20151
SBCC004	355768	4547580	821	12.2556	13.1092	9.30803	8.79827	10.9017	12.8256	12.8388	13.6531	15.8047	17.5772	17.2335	15.1103	11.9103	9.66614	8.31698	1148.92	9.7592	-11.4917	-50.1912	-52.7177	-71.7839	-131.765	-174.533	-158.412	-86.2779	-14.8589	12.487	21.2026	-708.582	-88.6498	-174.693	19.4701	1.06687	1.04244	0.928668	1.02423	0.974002	0.967258	0.966565	0.978256	0.98608	1.02168	1.04034	0.970089	8.13183	10.4519
SBCC005	253330	4370640	564	11.0457	11.9153	8.83678	8.77057	9.65139	11.1492	11.6265	13.0139	14.9565	16.2978	15.4339	13.4276	10.6511	9.01063	8.08637	1259.14	33.5797	8.48072	-39.9135	-41.9575	-95.4347	-158.01	-211.348	-184.062	-93.0551	5.26426	50.241	62.5673	-663.648	-37.5498	-177.306	104.628	0.933967	0.961136	0.924326	1.0511	1.04008	0.959797	0.987404	0.992428	1.0179	1.02331	0.950657	1.06401	0.667364	0.943109
SBCC006	796705	4522510	40	9.80025	11.0395	8.99307	8.76598	9.80002	10.9198	11.0225	11.1504	11.404	11.4009	10.9567	10.727	9.87505	8.71086	8.40196	1260.86	-10.4902	-27.5327	-57.2584	-61.5618	-82.4267	-136.896	-168.667	-130.57	-52.836	3.91595	6.09193	-2.52994	-720.761	-42.8281	-201.247	-40.5528	1.06439	1.01189	1.09069	0.761118	1.17539	0.948751	0.957845	0.738971	0.992572	1.14019	0.958285	1.03422	-0.00111174	-0.357699
SBCC007	404325	4282210	711	12.0127	12.9136	9.84525	9.72066	11.0286	12.7054	12.5289	13.4082	15.1062	16.5232	16.1227	14.2951	11.7776	9.96804	8.89863	1226.44	16.6683	-4.25622	-47.2489	-48.73	-102.544	-160.829	-207.842	-185.124	-93.3742	-11.697	20.5473	42.5515	-781.879	-84.5239	-198.523	54.9635	0.936266	0.999724	1.06739	1.03782	0.954273	0.977603	0.999121	0.974969	1.00055	0.979931	1.02448	1.00072	2.35109	2.38975
SBCC008	711853	4277050	750	9.70462	10.5287	8.58193	8.56462	9.08211	10.1698	10.4485	10.9646	12.2254	12.6301	12.3699	10.958	9.75451	8.38523	8.17632	1096.06	-0.667866	-15.8104	-43.7436	-54.081	-85.7047	-131.098	-169.804	-143.018	-49.0387	-18.929	7.20472	-0.212627	-704.903	-60.763	-183.529	-16.6909	1.03917	0.959243	0.918025	1.01809	0.920482	1.08032	1.04914	0.956076	1.14317	1.03591	1.04935	0.986725	0.758902	1.7185
SBCC009	696523	4250740	241	10.3832	11.3207	9.71084	9.73974	10.1924	11.1008	11.3011	11.5899	11.9348	12.2751	12.0252	11.1952	10.5238	9.4438	9.24167	1291.02	-26.1501	-33.8086	-67.4927	-82.2444	-118.014	-157.036	-190.265	-162.319	-82.2988	-39.5909	-13.8005	-18.1164	-991.135	-135.69	-267.751	-78.075	1.02199	1.05349	0.984928	1.01338	0.943364	1.00837	0.990924	1.01641	1.04373	0.989202	1.03205	0.97067	0.274401	0.415579
SBCC010	135436	4369720	461	10.5189	11.1605	8.21152	8.17027	9.07729	10.5656	10.8354	12.085	14.3144	15.3509	15.063	12.9784	10.1325	8.36004	7.43262	1211.78	46.194	20.45	-29.7967	-43.2745	-95.4786	-158.748	-201.288	-178.578	-89.8385	17.8751	62.5771	83.4001	-566.506	-9.38623	-168.55	150.044	1.09013	1.04634	1.04554	0.97557	1.0622	0.831895	0.936091	0.950589	0.959587	1.09289	1.04594	1.04155	0.536341	0.758711
SBCC011	591517	4265510	620	11.0982	12.4072	9.80788	9.91678	10.5169	12.0377	12.2652	12.8512	14.3825	15.2463	14.6478	12.8938	10.8506	9.46891	9.08604	1295.75	-12.2854	-18.1722	-49.083	-74.4168	-108.69	-154.456	-206.375	-171.926	-88.9225	-26.447	-0.418354	1.18206	-910.01	-115.788	-232.19	-29.2755	0.986099	0.97974	1.02419	1.02998	0.996301	0.940943	1.01023	1.02996	1.01872	0.977387	0.976649	0.975122	1.07751	1.4403
SBCC012	221566	4066120	98	11.0206	11.4312	9.66938	9.86671	10.2485	11.2468	11.2422	11.8014	12.5566	13.8597	13.5048	12.3142	10.8958	9.87321	9.02658	1240.69	50.8737	18.7433	-38.9508	-58.0099	-118.087	-165.549	-200.033	-174.628	-95.2617	-3.17678	63.5839	88.8117	-631.683	-34.8545	-215.047	158.429	1.01008	0.98929	1.0426	1.01912	1.02736	0.970208	0.990055	1.07069	1.00696	0.983461	1.01007	0.988762	0.0594608	0.0256053
SBCC013	633103	4210600	319	11.3119	12.5887	10.6983	10.7626	11.2231	12.2137	12.6268	12.9788	13.8511	14.5394	13.8341	12.4711	11.1963	10.2859	10.0236	1292.17	-13.1167	-19.9643	-52.1502	-86.1424	-119.113	-160.609	-203.181	-167.401	-82.4146	-34.836	-0.114826	-6.44968	-945.494	-117.365	-257.406	-39.5307	0.957266	1.01763	0.961776	0.983617	0.966409	0.980274	1.00133	1.02357	1.034	0.99758	1.01769	1.01217	0.257271	0.406238
SBCC014	317398	4156050	109	12.8155	13.9805	10.8629	11.0723	11.8747	13.6758	13.5996	14.6746	16.5576	18.1078	17.3175	15.0209	12.4716	11.0044	9.88196	1362.08	25.6292	2.74068	-46.1713	-70.2127	-132.384	-189.846	-228.013	-198.666	-113.032	-17.6987	39.9867	63.5259	-864.14	-90.7436	-248.768	91.8957	0.941082	0.987772	1.03014	1.00919	1.043	0.975164	0.972273	1.00295	0.940681	1.0463	0.963124	1.05227	0.461989	0.471937
SBCC015	500000	4287190	880	11.7527	12.3232	9.59832	9.5989	10.3896	12.0708	11.9063	12.9521	14.8438	16.3007	15.8428	14.0691	11.4189	9.74918	8.88815	1220.45	15.0718	-4.20462	-40.7507	-37.375	-93.8802	-147.687	-212.014	-183.097	-93.6884	-15.3017	20.82	40.1319	-751.975	-88.1702	-172.006	50.9991	1.02563	0.941258	0.948664	0.964516	1.01394	0.973972	0.991176	1.01569	1.00609	1.011	1.01405	0.992557	3.53334	4.62719
SBCC016	672090	4670380	477	10.9025	12.0991	8.87541	8.46072	10.109	11.679	11.8767	12.791	14.3254	15.2047	14.5485	12.9612	10.7924	8.95435	8.11142	1224.43	-1.87834	-14.7129	-51.5175	-43.1903	-85.395	-131.946	-183.035	-150.371	-71.196	-6.62991	14.3708	16.0993	-709.403	-63.4551	-180.103	-0.491945	0.997367	1.00372	0.99427	0.971789	1.00119	0.985496	1.03324	1.06207	1.0324	1.06486	0.946442	0.944289	3.0321	3.98361
SBCC017	540351	4592530	938	12.7228	13.7322	9.69371	9.2418	11.2244	13.5875	13.2451	14.374	16.9552	18.9582	18.3897	15.9473	12.4644	9.93453	8.77309	1126.98	7.00354	-10.4941	-42.9091	-36.901	-58.2215	-118.519	-172.358	-151.796	-79.4616	-9.50044	10.8004	19.5617	-642.795	-78.1616	-138.032	16.0711	1.02495	0.988342	0.99684	1.00354	0.990676	0.977275	1.02155	0.99667	1.00374	0.949195	1.01963	0.998097	14.5996	24.1457
SBCC018	315190	4122790	328	11.4865	12.3343	9.72641	9.97627	10.4997	11.9393	12.1684	13.0943	14.7913	16.1754	15.4162	13.4395	11.1876	9.95877	9.0291	1319.81	28.7548	8.52775	-42.868	-60.9464	-117.147	-182.516	-221.784	-190.649	-107.579	-17.8796	38.4899	57.284	-808.313	-86.9689	-220.962	94.5665	0.943397	1.02432	0.999274	1.01773	1.03355	0.948772	1.04085	0.995389	0.954097	1.03001	1.01102	1.07521	0.255149	0.149985
SBCC019	383717	4543380	992	12.0992	12.7346	9.22895	8.8031	10.6144	12.4383	12.4561	13.3063	15.5421	17.463	17.1514	15.0093	11.7142	9.57103	8.31916	1131.48	13.1748	-5.57887	-46.8789	-43.1106	-68.802	-126.862	-178.839	-158.761	-87.4439	-9.09254	14.8319	25.9877	-671.374	-81.7045	-158.792	33.5836	1.02077	1.01095	1.00443	0.977158	0.947587	1.01548	1.02773	0.998376	1.0328	1.05121	0.977555	1.03335	8.27978	11.6279
SBCC020	521438	4392640	800	11.8788	13.0289	9.78383	9.63048	11.0924	12.8792	12.7771	13.4864	15.524	16.7441	16.0476	14.0957	11.6185	9.9771	8.7736	1192.58	8.95091	-6.58381	-44.2503	-48.2584	-91.2779	-145.101	-202.681	-173.711	-90.1228	-15.5988	15.4559	31.4235	-761.755	-90.2656	-183.787	33.7906	0.990535	0.946554	0.984184	1.05498	0.938695	1.0598	0.982782	1.0283	0.998073	1.04993	1.03947	0.95202	4.89874	6.31755
SBCC021	695078	4189708	16	8.52834	9.32175	8.82506	9.04834	9.07059	9.32976	9.52775	9.11377	8.83175	8.76332	8.41045	8.49869	8.57339	8.4775	8.48955	1253.69	-2.50254	-30.6909	-63.0539	-88.6159	-120.482	-158.718	-182.092	-157.249	-78.0822	-39.4453	-7.81824	-12.6166	-941.367	-125.346	-272.152	-45.81	1.02853	1.04547	1.04754	0.887237	0.999112	0.990485	0.91373	0.978609	0.999732	1.06875	1.00957	0.974934	-0.0246405	-0.02075
SBCC022	394819	4535810	918	12.1541	12.6891	9.23981	8.84488	10.5752	12.3805	12.3642	13.3065	15.5943	17.5871	17.3049	15.1117	11.8138	9.57934	8.36302	1116.55	16.817	-3.63603	-42.5606	-38.9729	-65.3205	-120.425	-172.832	-153.169	-85.6077	-6.45807	18.7374	29.9699	-623.457	-73.3284	-146.854	43.1509	1.03405	1.00663	0.998919	1.02136	0.941492	1.02146	1.01858	1.01638	1.03288	1.0731	1.01763	1.01601	7.47501	10.6604
SBCC024	442331	4687020	929	11.0898	11.5377	8.2997	7.77585	9.5847	11.3021	11.3221	11.952	14.0028	15.4646	15.2374	13.7773	10.9112	8.62003	7.56569	1033.88	19.3949	-2.96978	-34.6934	-22.3756	-55.7475	-99.372	-150.991	-135.576	-69.0204	-0.959061	27.4738	38.1384	-486.698	-42.5057	-112.817	54.5635	0.943219	1.00328	1.07873	0.972628	0.946892	1.00329	0.980558	1.00054	1.02859	1.00286	0.966677	1.01311	6.97875	13.1129
SBCC025	557581	4132050	555	12.6978	13.2215	11.1545	11.3918	11.7511	12.6562	13.1045	13.889	15.2223	16.2528	16.1302	14.4648	12.647	11.0884	10.6637	1211.45	7.42554	-4.69993	-35.6164	-72.1843	-112.776	-158.564	-202.371	-171.702	-81.2172	-28.8783	11.2252	8.76653	-840.591	-98.8703	-220.576	11.4921	1.00734	0.983909	0.975126	0.973748	0.986427	0.967892	0.970881	1.01286	1.04137	1.06794	0.984593	1.04698	2.70406	4.63475
SBCC026	486651	4093030	1203	9.73579	9.64132	8.81735	9.05962	8.95159	9.32396	9.35984	10.2656	11.2588	12.4097	12.2067	10.9713	9.6975	8.58546	8.49238	1065.14	38.3058	24.2062	-17.9759	-33.6578	-81.4728	-138.003	-184.573	-157.261	-73.0245	1.53385	60.6369	81.2879	-479.997	-10.8538	-133.106	143.8	1.01815	1.05041	0.922084	1.03581	0.994305	0.949185	1.01805	1.03905	0.951295	1.05477	1.0315	0.994713	3.20205	7.60424
SBCC028	550226	4361330	722	11.7476	13.2304	9.95047	9.87051	11.2472	13.0269	12.9882	13.647	15.5313	16.7128	15.799	13.7464	11.443	10.035	8.8862	1238.47	5.05276	-8.90162	-46.6007	-55.8274	-100.778	-152.212	-211.265	-177.635	-93.8435	-20.3964	11.3632	26.8999	-824.144	-102.877	-203.207	23.051	0.990489	1.01717	1.01009	1.03702	0.964873	0.997613	1.01015	1.03019	1.02027	0.981371	0.961743	1.0398	4.37181	5.33006
SBCC029	760535	4548940	359	11.0499	12.2908	9.19685	8.84564	10.1647	11.9551	12.18	12.6487	13.6657	14.5134	13.8114	12.8424	10.8987	9.43027	8.64644	1187.14	-4.65232	-27.6803	-58.9749	-60.5884	-79.6423	-131.876	-180.264	-146.307	-81.0804	-20.4008	-10.1959	-6.92051	-808.583	-111.677	-199.206	-39.2532	1.09464	0.887719	0.940075	0.741909	1.31348	1.08778	1.16907	0.891538	0.876394	1.1207	0.918883	1.02701	2.41592	2.0714
SBCC033	160277	4136900	14	11.5971	12.5482	10.2257	10.491	11.1264	12.6017	12.2944	12.8078	13.8012	15.1789	14.4704	13.0391	11.4839	10.2854	9.29146	1339.61	35.3589	2.02527	-50.5042	-67.2021	-133.713	-183.424	-217.24	-189.09	-106.357	-7.84686	48.3235	72.5083	-797.161	-65.8807	-251.419	109.892	0.981214	1.23052	0.976157	0.996159	0.850642	0.949227	0.942598	0.982262	1.13233	0.895735	1.04578	1.06443	0.0905246	0.0229642
SBCC034	126227	4169870	221	10.9293	11.5885	8.8944	9.00946	9.6862	11.0883	11.3376	12.3839	14.458	15.9871	15.6997	13.1996	10.6006	9.17249	8.13171	1271.31	39.5486	9.62019	-33.4864	-39.7574	-113.043	-171.959	-211.671	-184.075	-97.6991	10.2636	54.7288	86.6039	-650.925	-32.7067	-186.287	135.773	0.961177	0.945877	1.03904	0.939207	0.926706	1.00587	1.02739	0.937014	1.04507	0.969214	0.989017	0.967253	0.122766	0.322886
SBCC036	462781	4061670	21	8.39515	8.72558	8.47931	8.71505	8.62299	8.81834	8.72273	8.62084	8.38633	8.93027	8.71402	8.20765	8.52939	8.41037	8.23111																		0.966817	1.03573	1.08767	1.06419	1.00395	0.835229	1.07764	0.983629	1.06307	0.936913	1.02918	0.962047	-0.346828	-0.509338
SBCC037	477756	4094900	1476	9.4722	9.32581	8.44586	8.7146	8.59	8.92388	9.01006	10.0987	11.2143	12.6149	12.3531	11.0393	9.36981	8.1044	8.10254	925.091	52.3921	37.3623	-0.457062	-10.6004	-61.4413	-118.643	-172.427	-146.935	-59.8611	20.7338	87.4687	111.165	-261.242	48.3415	-72.4988	200.92	1.01074	1.04952	0.936256	1.04255	1.00794	0.930318	0.995433	1.03757	0.905525	1.05908	1.04776	0.953145	4.29519	10.4028
SBCC039	636395	4591850	366	12.2726	12.8767	9.80957	9.3481	11.0286	12.6803	12.5741	13.3319	14.8121	15.8691	15.3732	14.2215	12.3084	10.2333	9.13518	1277.84	-14.3509	-28.9715	-65.0066	-56.8108	-90.9129	-138.202	-189.566	-166.524	-86.861	-34.6486	-8.79721	-7.13144	-887.783	-130.307	-212.73	-50.4538	0.937107	1.02019	0.970252	1.0192	1.00949	1.01671	1.04329	1.00806	0.98164	1.02119	0.944282	0.94323	3.20394	2.90796
SBCC040	656780	4677430	446	10.8615	12.0867	8.6587	8.22769	9.97157	11.654	11.8842	12.8106	14.3218	15.2125	14.5656	13.0504	10.8074	8.74423	7.88182	1207.47	-4.1445	-17.6226	-53.4566	-43.8493	-87.7452	-131.94	-182.471	-151.945	-77.4589	-10.7847	9.48109	10.8034	-741.132	-78.7625	-185.051	-10.9637	0.990727	1.00772	0.997587	0.961058	0.983413	0.967915	1.01021	1.0265	1.01527	1.06238	0.955328	0.970144	2.90285	3.89776
SBCC041	776011	4584720	80	11.3542	13.0464	9.39209	8.84958	11.2809	13.0358	12.9296	13.1537	13.7294	14.3093	13.7657	12.9264	11.4561	9.62836	8.15233	1276.56	-9.9328	-33.5139	-67.2932	-74.782	-100.157	-150.258	-194.732	-159.342	-87.6467	-30.2642	-9.92361	-3.39159	-921.237	-127.835	-242.232	-46.8383	1.03782	1.01975	0.999289	0.975175	1.00437	1.00741	1.02557	0.956585	0.995849	0.998846	0.979934	0.958674	2.2931	1.86426
SBCC042	574931	4172870	1198	11.5206	11.9679	9.60956	9.70214	9.969	11.4991	11.5128	12.8187	14.2987	15.1624	14.6965	13.3826	11.3876	9.78692	9.10797	1048.08	3.82171	0.951843	-26.1321	-54.7713	-78.1769	-132.425	-180.69	-153.595	-69.2521	-16.5538	13.7119	13.2296	-679.881	-72.094	-159.08	18.0031	1.03067	1.03958	1.10748	1.02636	1.02504	0.889006	1.01136	0.979202	1.0587	0.957984	1.04419	1.04517	4.55705	7.31388
SBCC043	427185	4546520	1119	11.1757	11.4107	8.58666	8.29993	9.5639	11.0912	11.1005	12.0213	14.3707	16.36	16.1444	13.9842	10.8354	8.78233	7.98854	996.575	33.3917	17.0759	-16.7832	-13.2058	-32.4816	-96.7871	-154.266	-136.774	-64.7996	16.8751	43.9803	51.782	-351.993	-3.94416	-62.4707	102.25	0.967726	0.931693	0.94907	0.93124	1.06956	0.952537	1.0164	1.03024	0.997516	0.991703	1.05037	0.999971	11.4333	18.5817
SBCC044	404636	4535680	1003	11.9951	12.3781	9.11764	8.7619	10.3163	12.0467	12.0419	13.0215	15.3667	17.3866	17.1454	14.9369	11.6477	9.45419	8.32019	1083.18	22.1619	0.354023	-35.987	-32.4855	-57.1275	-114.568	-169.468	-147.303	-80.1549	0.380623	24.293	35.2771	-554.627	-55.4812	-125.6	57.7931	1.02237	1.00395	0.996722	0.988539	1.00883	0.991049	1.00953	0.97805	1.00453	1.03884	1.02956	0.99726	8.48199	12.6659
SBCC046	552887	4590760	1103	12.0289	12.8778	9.30385	8.92305	10.6378	12.7124	12.4771	13.4474	15.8612	17.8446	17.2674	14.9771	11.7213	9.46921	8.45489	1108	8.07647	-6.91565	-40.4715	-30.8643	-56.2368	-112.92	-169.436	-148.387	-76.5796	-7.63231	14.3649	19.5479	-607.454	-69.847	-127.573	20.7087	1.04508	0.976538	0.987851	1.03712	0.990599	1.00498	1.02237	0.990386	1.05329	1.00876	0.98056	0.978176	12.3927	21.0692
SBCC047	438706	4413200	519	13.1786	14.1089	10.8284	10.7578	12.3311	14.2406	13.741	14.3039	15.9917	17.5321	17.2383	15.5234	12.8993	11.1601	9.65381	1320.09	-4.78582	-23.0524	-63.4407	-71.7544	-110.358	-169.858	-221.878	-191.219	-107.675	-33.9734	-4.53577	10.3618	-992.169	-146.185	-245.553	-17.4764	0.965435	0.940347	0.981184	1.04117	0.99165	0.976695	1.01489	0.999771	1.01658	0.935097	1.05539	1.04474	5.76424	6.33546
SBCC048	353071	4408820	554	12.3098	13.3543	10.2894	10.1934	11.4254	13.1999	13.0756	13.7351	15.3366	16.5274	16.0673	14.5105	11.9617	10.3325	9.29043	1310.28	15.5644	-5.84253	-53.5896	-57.9392	-105.041	-166.502	-218.31	-187.332	-100.982	-8.6955	21.76	40.211	-826.698	-87.9171	-216.57	49.9329	1.01961	0.933116	0.966674	1.02493	1.01587	0.873996	0.975504	1.04459	0.991074	0.978183	1.05836	0.99674	2.75946	2.93431
SBCC049	474287	4396350	684	12.4138	13.3344	10.2394	10.126	11.5828	13.3257	13.0827	13.603	15.3616	16.8333	16.4744	14.6357	12.1506	10.4676	9.17918	1254.66	2.87983	-12.9737	-52.288	-56.4518	-96.8973	-154.743	-214.11	-186.067	-100.456	-20.0031	6.69292	22.8356	-861.583	-113.766	-205.637	12.7417	1.01138	1.00244	0.980698	1.02638	0.960222	1.01942	1.01917	1.02397	1.01076	1.04789	1.02353	0.978965	4.75416	5.46564
SBCC050	484347	4425920	790	12.2552	13.1612	9.94648	9.7771	11.2623	13.0385	12.8759	13.607	15.4793	16.8903	16.4442	14.5685	11.9895	10.2242	8.99344	1197.45	6.92072	-6.03006	-44.9985	-44.7797	-84.1355	-143.251	-204.379	-176.275	-89.6024	-11.7603	15.2707	32.1566	-750.863	-86.092	-173.914	33.0472	1.00564	1.07201	0.979255	1.01944	0.987974	1.06966	1.04224	1.02209	1.04264	1.02694	1.00251	1.04253	5.93797	7.67156
SBCC051	313352	4418940	396	12.1633	13.3396	9.90485	9.80022	11.1374	13.0527	13.0309	13.91	15.6862	17.0323	16.5874	14.6741	11.7613	10.0566	8.83527	1337.06	34.5194	7.789	-47.968	-53.6883	-100.312	-172.631	-224.685	-192.51	-100.859	4.9995	46.5021	68.0267	-730.816	-49.3572	-201.968	110.335	1.00756	1.01324	0.94848	0.985403	0.987675	0.925298	0.983861	0.97064	0.965901	1.00313	1.00065	1.02669	2.87368	2.51663
SBCC052	173176	4308730	189	12.2733	13.0013	9.72789	9.84847	10.792	12.7905	12.4688	13.6939	15.5839	17.1928	16.8778	14.6941	11.9649	10.224	8.6881	1316.75	20.7613	-3.32425	-53.8178	-60.5118	-121.384	-174.484	-218.361	-190.621	-105.499	-18.6322	26.9903	45.9277	-852.956	-97.1405	-235.714	63.3647	0.932981	1.0269	1.01379	1.04289	0.998173	0.99393	1.00067	1.04207	0.959891	0.964208	0.975819	0.997774	0.713066	0.544551
SBCC053	143796	4363770	504	10.4399	11.1738	8.14328	8.09299	9.00208	10.5066	10.8717	12.1509	14.3406	15.503	15.1864	12.8898	10.045	8.29704	7.38056	1216.9	52.487	22.3601	-26.8927	-39.3591	-93.5666	-158.636	-202.828	-179.385	-87.5097	25.6508	70.2076	91.5165	-525.955	8.34869	-159.818	166.364	1.06572	1.10211	1.05909	0.939827	1.04703	0.869065	0.969743	1.03567	0.933654	1.11465	1.11727	1.00289	0.385668	0.756669
SBCC054	156075	4348390	430	11.0362	11.8462	8.69296	8.67181	9.61123	11.2234	11.4427	12.8455	15.0274	16.3042	16.0176	13.5603	10.6434	8.88808	7.89455	1230.62	55.3396	18.1718	-31.8059	-41.3759	-98.7724	-159.984	-205.841	-184.039	-89.8616	22.5663	65.0982	85.0586	-565.445	-2.1971	-171.954	158.57	1.04965	1.03008	1.01212	0.9886	1.03418	0.938018	1.02245	1.09267	0.978282	1.02507	1.02961	0.982969	0.311475	0.55717
SBCC055	207551	4298120	302	11.4781	12.4763	9.40857	9.41862	10.4086	12.1999	12.0871	13.1605	14.7932	15.911	15.3981	13.5762	11.0766	9.75745	8.4506	1304.61	22.665	2.56931	-49.6577	-61.4596	-115.679	-172.056	-219.033	-192.402	-104.099	-16.717	26.8324	40.1821	-838.854	-93.9834	-226.797	65.4165	0.962384	1.00833	1.00914	0.962853	1.04024	1.00138	1.01381	1.00255	0.997427	1.00794	1.01544	0.99315	0.438443	0.350604
SBCC056	207700	4222160	711	10.4044	11.0601	8.29601	8.30255	9.07037	10.6158	10.6645	11.8914	13.9774	15.3966	15.1716	12.8582	9.92508	8.44696	7.64858	1210.4	59.5051	30.4524	-25.0296	-23.761	-90.5626	-156.218	-206.176	-179.775	-88.0713	23.6331	68.8338	103.342	-483.827	4.39565	-139.353	193.3	1.00646	1.06021	0.987358	1.0324	1.02209	1.07	0.98391	1.04497	1.05147	1.04176	0.918824	0.903616	0.413879	0.840346
SBCC057	749246	4467040	647	9.6845	10.4427	9.10585	9.03907	9.59759	10.3982	10.4399	10.5418	11.1624	11.6741	11.2192	10.4802	9.67024	8.92292	8.74314	1031.63	6.63043	-5.85469	-38.157	-21.5861	-53.5023	-101.185	-143.995	-99.8203	-29.3523	20.1514	21.3381	16.9252	-428.408	12.1372	-113.245	17.701	1.02391	1.02169	1.02049	0.955562	0.993612	0.98507	0.994061	0.977127	0.997924	1.03875	0.998896	0.963702	2.60011	5.50654
SBCC058	891371	4571470	17	8.19064	8.69259	8.49215	8.50426	8.84107	8.84199	8.7764	8.47073	8.29216	8.23861	7.93048	8.15685	8.20882	8.22693	8.14548	1219.8	-11.3823	-29.6123	-53.7202	-64.7517	-83.9442	-126.993	-158.745	-88.9787	-26.1532	6.12943	-3.58958	-14.0651	-655.806	-23.6133	-202.416	-55.0597	1.09837	1.08065	1.12051	0.920454	0.986629	0.989774	0.965276	0.789724	0.93187	1.01554	1.03764	0.974909	0.217359	0.288099
SBCC059	571935	4492850	1253	12.4513	12.8046	10.328	10.2213	11.4053	12.8646	12.3723	13.1372	15.4218	17.9103	17.6315	14.9461	12.1774	10.2805	9.50224	1055.7	36.1993	16.0701	-18.8217	0.33358	-33.9137	-96.094	-161.612	-143.066	-59.7402	31.3085	48.9566	69.4969	-310.882	20.5249	-52.4018	121.766	1.05966	0.990096	0.959773	1.01015	1.05036	0.96274	0.969107	0.986543	0.999836	1.01803	0.931298	0.987801	14.6724	25.1451
SBCC060	525775	4377860	750	11.7549	12.9575	9.77415	9.65529	11.0364	12.8034	12.7175	13.4114	15.3917	16.5156	15.7922	13.8668	11.4913	9.92523	8.73727	1224.09	6.13332	-7.30169	-45.7696	-51.6227	-95.589	-149.765	-208.238	-176.242	-93.2131	-17.3832	13.5907	30.7019	-794.699	-97.0056	-192.981	29.5335	0.993071	0.944868	0.981734	1.05864	0.96941	1.03034	0.9968	1.01651	1.02789	1.04301	1.01657	0.994428	4.01594	4.77009
SBCC062	314143	4670730	774	11.8298	12.6103	9.00768	8.16384	10.6657	12.4411	12.3567	13.0238	14.9387	16.3049	16.1945	14.6751	11.4829	9.32787	8.20612	1120.17	14.6206	-10.6785	-48.6195	-51.272	-78.0284	-127.408	-174.997	-153.931	-79.9447	-6.79087	16.3679	29.7958	-670.887	-70.3676	-177.92	33.7379	0.942395	1.03907	0.96452	0.986048	1.00263	0.965058	1.01469	0.93273	0.980011	0.981063	1.03819	1.00846	8.07145	11.0422
SBCC063	249971	4068950	218	11.5658	12.2509	9.93968	10.0708	10.6494	11.8739	12.0134	12.871	13.9622	15.7921	15.3891	13.4104	11.3676	10.01	9.16034	1307.94	45.5014	18.2941	-39.5198	-57.7188	-118.322	-175.685	-215.074	-188.887	-103.046	-8.47295	56.6606	87.067	-699.203	-54.8579	-215.561	150.862	1.03264	1.01125	1.01123	1.07051	1.00928	1.00963	1.03404	1.05104	1.02515	1.0629	0.996914	1.02475	-0.288411	-0.513392
SBCC064	419518	4206210	222	12.2255	13.0855	10.2961	10.4228	11.2543	12.9548	12.6405	13.6717	15.2562	16.6684	16.0575	14.2457	12.0794	10.3791	9.38462	1325.52	25.5375	7.89172	-40.8107	-59.2444	-125.471	-178.812	-224.659	-195.328	-104.592	-16.6485	34.0252	57.0701	-821.041	-87.215	-225.526	90.4993	0.923388	0.963227	1.03757	0.999547	0.990603	0.977428	1.01301	0.997886	0.970736	0.99179	0.998466	0.956837	0.851024	0.771019
SBCC065	495624	4231710	638	12.0854	13.0838	9.90673	9.84879	10.8596	12.8684	12.683	13.7322	15.2819	16.35	15.9723	14.514	11.7478	10.0044	9.15306	1281.31	28.8134	11.6943	-31.5636	-41.0264	-103.739	-167.962	-218.402	-188.02	-95.6143	-7.31811	35.8986	60.6545	-716.585	-67.0338	-176.329	101.162	1.02045	0.988318	0.964561	0.962351	1.02331	1.06683	1.05496	0.994728	1.01123	0.955817	1.06657	0.95039	0.0834877	-0.342745
SBCC066	720356	4284680	562	9.53745	10.6039	8.45083	8.43815	9.01934	10.1009	10.557	11.1146	12.3587	12.979	12.5346	10.8672	9.49346	8.28617	7.99904	1121.3	13.5615	-1.87201	-32.6745	-51.3451	-80.1918	-130.732	-171.263	-139.631	-44.5907	-5.99028	23.5968	11.8236	-609.308	-26.9842	-164.211	23.5131	1.01052	0.94297	0.953833	1.04112	0.975889	1.04361	1.00717	0.992457	1.06318	0.994848	1.02412	1.00084	0.679027	1.35716
SBCC067	294778	4521260	866	12.3499	12.5855	9.3952	8.97575	10.594	12.3484	12.1727	13.247	15.6939	17.4134	17.2813	15.1373	12.0007	9.89588	8.62683	1124.24	11.943	-8.43051	-45.573	-46.6362	-78.2512	-134.61	-182.518	-160.911	-82.0019	-11.3685	12.8751	24.3157	-701.166	-80.4953	-170.461	27.8282	1.01614	0.997652	0.892219	1.00343	1.00137	0.971509	1.03704	0.981466	0.992233	1.03323	0.998776	0.969429	8.24556	11.4509
SBCC068	865767	4605400	675	10.0905	12.0664	8.38939	7.96634	9.66063	11.5374	12.0416	12.7104	13.635	13.9924	13.1491	11.9491	10.0559	8.28431	7.71512	1140.26	3.5541	-22.9938	-41.5539	-47.6824	-61.898	-111.932	-162.001	-121.106	-43.8082	0.60463	11.7604	7.17811	-589.878	-31.4432	-151.134	-12.2616	1.0299	1.00686	0.995537	0.938096	1.05284	1.02853	1.04102	0.880475	0.946138	0.864351	1.03839	0.951168	2.81476	5.08395
SBCC069	597797	4226750	635	11.5162	12.5527	10.3584	10.4514	10.9536	12.1013	12.4695	13.0375	14.4728	15.7431	14.9406	13.0277	11.3429	10.1089	9.73757	1233.44	-4.66393	-11.2259	-41.5414	-69.5037	-95.6048	-148.172	-196.968	-159.048	-74.4654	-23.5164	8.53413	6.29487	-809.88	-89.4476	-206.65	-9.595	1.01174	0.982673	0.997299	1.00492	0.97946	0.959676	1.05042	1.01037	1.01455	1.01916	0.979501	1.01953	1.30463	2.12753
SBCC070	614236	4671060	265	10.9115	11.8938	8.68297	8.27796	10.043	11.6084	11.6507	12.4156	13.7902	14.6721	14.2042	12.9014	10.9582	8.86857	7.90169	1210.09	-7.49974	-24.2169	-58.3221	-54.6144	-94.739	-137.159	-181.999	-155.038	-81.435	-29.2782	-3.20727	1.84864	-825.66	-113.921	-207.676	-29.868	0.968471	1.03131	0.988517	0.991142	0.991212	0.962773	0.98605	1.03489	1.0209	0.993222	0.986534	0.973468	2.86859	3.08755
SBCC071	521147	4496240	887	12.4107	12.8292	10.4522	10.2294	11.6677	12.8893	12.485	13.0396	14.7406	16.3286	16.2571	14.6981	12.0731	10.3925	9.47939	1115.58	15.7866	1.77672	-38.7772	-23.8333	-60.8177	-122.13	-181.174	-161.475	-80.8713	4.84397	28.8898	36.0799	-581.701	-47.1376	-123.428	53.6432	1.05345	1.00397	0.967283	1.01495	0.998795	0.942452	0.990162	0.994618	0.96584	1.01889	0.997819	0.976912	7.78169	10.5446
SBCC072	329379	4092890	558	11.4406	12.0316	9.65721	9.9384	10.2557	11.5145	11.8864	12.8288	14.4077	15.6243	15.1643	13.3519	11.1652	9.8848	9.12137	1280.49	27.8774	6.2849	-39.231	-63.7735	-120.722	-175.073	-214.611	-186.183	-101.802	-15.7091	40.0632	50.0311	-792.847	-77.4475	-223.726	84.1933	0.956994	0.987881	1.02509	1.06409	0.978857	1.04004	1.09088	0.897409	0.997241	0.983456	1.00562	1.07826	0.525795	0.555394
SBCC073	377048	4105010	716	10.2206	10.9211	8.71761	8.76097	9.4602	10.5504	10.6465	11.5556	13.2176	14.2917	13.7016	11.8921	10.0577	8.66623	8.07479	1179.59	41.7587	17.6755	-22.9112	-40.9272	-98.1181	-162.357	-206.071	-175.316	-91.0651	-1.85752	52.6287	69.0505	-617.51	-40.2939	-161.957	128.485	1.02588	1.00543	0.960145	0.991084	0.934374	0.983387	1.03021	0.998007	0.97704	0.986882	1.06814	0.967848	0.555935	1.19087
SBCC074	176566	4390150	411	11.1063	12.2468	8.74341	8.75166	9.67016	11.6197	11.9521	13.1456	15.165	15.9931	15.5473	13.5826	10.7584	8.92356	7.90222	1298.96	28.9126	3.26986	-44.5174	-58.4089	-105.398	-172.054	-215.398	-191.927	-96.5107	5.89104	47.2982	64.0428	-734.8	-43.3215	-208.325	96.2253	1.0437	0.993078	0.964413	1.04752	1.00118	0.920384	1.00614	1.07541	0.988881	0.993971	1.01701	0.991027	0.469857	0.618596
SBCC075	379818	4193750	347	12.1297	13.2886	10.3386	10.4308	11.3784	13.1084	12.8484	13.9815	15.6968	17.0978	16.1808	14.1375	11.9601	10.3216	9.39692	1304.91	37.667	13.3099	-34.5933	-48.9119	-114.289	-178.999	-220.544	-192.094	-96.3265	-4.96705	48.1991	73.4279	-718.12	-53.0944	-197.794	124.405	0.933261	0.978505	1.01279	1.0026	0.98695	0.977433	1.03676	0.948858	0.986094	0.957788	1.00433	0.968893	0.847451	1.2687
SBCC076	637717	4282830	820	11.2977	12.4209	9.38197	9.43545	10.0843	11.719	12.2904	13.2695	15.4908	16.4384	15.5244	13.369	11.0838	9.45007	8.73085	1257.61	-17.4632	-24.2822	-55.1256	-73.8661	-109.743	-150.764	-201.912	-170.47	-85.4181	-28.5168	-7.64074	-3.839	-929.041	-121.576	-238.735	-45.5844	1.0161	1.00762	1.03258	1.04284	0.981107	1.00795	1.02332	0.992784	1.04866	1.04505	1.05137	1.033	1.42038	2.30119
SBCC078	599605	4315560	686	11.7906	12.9157	10.0014	10.0873	10.9429	12.5082	12.7429	13.3919	15.4848	16.5375	15.6951	13.7828	11.5826	10.0537	9.15529	1304.33	-12.8421	-25.8554	-57.0705	-66.8076	-112.627	-155.177	-219.549	-185.048	-93.8168	-30.5961	-5.21574	0.531937	-964.073	-129.629	-236.505	-38.1656	0.950166	1.04567	1.01218	1.04879	0.914914	0.948904	1.02729	1.04039	0.94907	1.02963	0.971882	1.06113	3.69411	4.21645
SBCC079	339121	4490540	1119	11.9939	11.9363	9.38343	9.29804	10.1599	11.5683	11.7183	12.4957	14.7901	16.9866	16.7986	14.7319	11.6222	9.70236	8.78189	1072.69	25.8406	2.58509	-32.4254	-28.7989	-54.6162	-117.539	-172.76	-151.02	-74.7393	4.62325	36.1907	49.3573	-513.302	-33.9254	-115.841	77.7829	1.04307	0.96402	0.991298	1.03787	0.99318	1.10174	1.01419	1.02278	1.07319	1.01683	1.06376	1.03165	11.263	18.9792
SBCC081	180151	4265820	620	9.39538	10.4262	7.25955	7.2029	8.06227	10.0139	9.74015	11.5655	13.4186	14.8331	14.5494	11.8535	8.73503	7.49093	6.70688	1219.15	53.6567	32.8246	-28.6364	-33.0366	-90.5653	-153.664	-209.761	-186.673	-88.6627	10.3987	56.1963	84.3338	-553.589	-22.0676	-152.238	170.815	0.910427	0.965745	1.02209	0.973076	1.18748	1.10612	0.99035	0.983585	1.19205	1.09916	0.912586	0.967829	-0.046704	0.0846594
SBCC082	891913	4586350	224	9.26073	10.3634	8.8716	8.79231	9.58858	10.2386	10.3834	10.5109	10.7249	10.8693	10.2993	9.89398	9.26441	8.67774	8.36465	1192.5	-4.59781	-22.8339	-48.9282	-55.3035	-76.1143	-122.411	-158.587	-95.9707	-31.5981	10.0197	4.94279	-2.48058	-603.863	-16.6356	-180.346	-29.9123	1.09655	1.00627	1.09896	0.883655	1.00518	1.0076	1.06056	0.765403	0.906049	0.961647	0.996188	0.954955	1.06518	1.57688
SBCC083	511467	4370420	704	12.0722	13.1856	10.0037	9.88665	11.3551	13.162	12.9135	13.5151	15.4072	16.6501	16.0823	14.1912	11.8169	10.1866	8.90116	1260.26	2.3485	-12.5991	-51.6046	-56.4635	-102.314	-157.237	-214.81	-181.99	-97.6663	-21.6623	8.93275	26.5762	-858.49	-110.396	-210.382	16.3256	1.02845	0.967653	0.975848	1.04249	0.993799	1.00134	1.00866	1.02948	1.06497	1.05457	1.00374	1.00329	4.17719	4.52669
SBCC084	280600	4610570	640	12.0766	13.0223	9.05948	8.15819	11.0095	12.9234	12.6988	13.3825	15.4009	16.6717	16.4669	14.9233	11.9407	9.37929	8.1297	1167.64	13.2682	-13.6684	-52.2868	-56.0842	-87.5877	-144.915	-189.562	-163.342	-86.7645	-12.3368	13.6857	31.4832	-748.11	-85.4156	-195.959	31.083	0.962941	0.952549	1.05289	0.991572	1.0372	0.953395	0.942662	0.957458	1.06617	0.977417	0.973896	0.975252	7.46178	9.82751
SBCC086	316659	4607700	721	12.3748	13.1694	9.20327	8.37519	11.1135	13.0177	12.8414	13.6245	15.7412	17.2111	16.8343	15.3195	12.1674	9.63839	8.23747	1144.08	12.402	-14.6889	-52.3754	-54.0899	-80.8216	-139.785	-182.598	-158.978	-84.8615	-10.9283	16.4677	29.1815	-721.075	-79.3222	-187.287	26.8946	0.981665	0.987275	0.988814	0.986646	1.00107	1.02686	1.01647	1.01558	1.02239	0.972074	1.03073	1.0069	8.50697	12.1055
SBCC087	341417	4596010	683	12.8522	13.6439	9.48691	8.6888	11.5562	13.6074	13.3016	14.0408	16.2694	17.9055	17.4446	15.8986	12.673	10.0317	8.34042	1147.63	13.2061	-12.3424	-55.096	-52.9137	-83.5328	-138.562	-184.438	-160.578	-85.2209	-12.2099	16.1609	28.1824	-727.345	-81.2699	-191.543	29.0461	0.978766	1.03521	0.91589	0.982041	0.941121	1.00204	0.991945	0.998448	0.987112	0.933823	1.01024	1.04328	9.27558	11.8548
SBCC089	298130	4089880	623	10.7188	11.2675	8.81258	9.00632	9.52081	10.7787	11.0088	12.0701	13.8918	15.3809	14.8679	12.8132	10.4756	8.9953	8.13831	1253.07	54.3197	29.4739	-28.5321	-42.2208	-105.088	-169.046	-213.157	-183.382	-98.1118	-2.72842	64.095	93.1677	-601.208	-36.7452	-175.84	176.961	1.02828	1.05513	1.01173	1.04524	0.949744	0.946225	0.982195	0.975877	0.995491	0.966141	1.06089	1.04036	0.403589	0.602327
SBCC090	575328	4435530	999	12.6399	13.4212	10.5931	10.5409	11.8069	13.4249	12.9495	13.8103	15.8919	17.6309	17.0912	15.0638	12.3294	10.5136	9.60627	1122.07	14.6864	1.16227	-35.0032	-31.3476	-69.0268	-117.852	-181.961	-152.525	-73.6057	-0.760391	20.2488	36.6372	-589.347	-54.1174	-135.378	52.4859	1.06372	1.08998	0.995556	1.00395	1.06504	0.98832	1.03428	0.963841	1.02162	1.00977	1.03084	1.04278	9.93811	15.2738
SBCC091	437092	4207910	496	12.2621	13.2315	10.3298	10.4422	11.2514	13.0163	12.7727	13.8717	15.4117	16.7529	16.0919	14.3633	12.0585	10.4111	9.42535	1332.96	18.612	3.23589	-44.5915	-62.248	-126.102	-179.244	-226.155	-196.069	-105.492	-22.7423	27.0312	50.3154	-863.449	-101.203	-232.941	72.1633	0.969567	0.969624	1.01316	0.984183	0.990634	0.988541	1.05401	1.0126	0.957522	1.00255	1.01327	0.928458	0.428372	0.0544256
SBCC092	442559	4152390	1084	12.0697	12.7182	10.0366	10.1122	10.7846	12.2892	12.3814	13.4655	15.4244	17.1113	16.6289	14.4102	11.7958	10.0797	9.36	1176	49.917	31.6818	-17.0186	-26.4411	-88.8058	-152.335	-208.834	-176.593	-90.5825	-1.33865	55.4297	90.2721	-534.648	-36.4915	-132.266	171.871	1.09758	1.06317	1.01559	0.903012	1.07698	0.97552	0.926155	0.978949	1.05122	0.958953	0.970372	1.05225	2.09038	3.14816
SBCC093	262262	4685260	770	12.5887	13.3564	9.64966	8.95419	11.3316	13.2763	13.0995	13.6767	15.7344	17.3599	17.4285	15.6102	12.2738	9.90494	8.75688	1056.9	19.1539	-6.30895	-42.5287	-49.6707	-69.016	-124.947	-165.311	-141.879	-72.0454	-2.88371	18.0122	38.3753	-599.049	-56.9169	-161.215	51.2202	0.979473	0.940195	1.04231	1.05403	0.933592	0.902996	1.04118	0.905757	1.00612	0.962619	0.987707	0.9852	9.90528	14.4784
SBCC094	694365	4219230	12	9.70791	10.8026	9.3447	9.44849	9.79103	10.5571	10.9113	10.9508	11.1204	11.1891	10.6867	10.2568	9.8546	9.03603	8.88809	1353.29	-19.2871	-36.5383	-71.9636	-90.5755	-131.22	-165.982	-197.24	-171.095	-83.397	-42.9407	-18.9828	-18.8607	-1048.08	-145.321	-293.759	-74.6861	0.996537	1.06011	0.968867	0.95872	0.986378	0.995204	0.962597	0.955558	1.02004	0.96178	1.05912	0.95802	-0.0119095	0.0658771
SBCC095	176093	4544050	527	11.3953	13.1613	9.17601	8.73561	10.921	12.8415	12.6932	13.9518	15.7298	16.43	16.8389	14.2296	11.2597	8.77221	8.03023	1197.41	37.0405	6.3457	-35.9189	-40.8807	-71.0473	-140.914	-187.019	-161.092	-69.9933	20.6832	43.3255	52.6173	-546.854	-5.98469	-147.847	96.0035	1.07375	0.885054	1.05565	0.993097	0.937376	1.00789	0.985374	1.08748	1.03763	1.09582	1.03524	0.9845	3.12118	5.57439
SBCC096	285809	4502990	944	12.2877	12.4244	9.56323	9.2872	10.6377	12.2339	12.0297	13.0404	15.4727	17.4734	17.2718	15.1187	11.8694	9.89993	8.81165	1086.49	18.8777	0.00282669	-36.6842	-35.834	-66.9127	-128.203	-178.068	-154.829	-76.3622	1.10806	22.984	37.0422	-596.878	-52.2702	-139.431	55.9228	1.02132	1.00564	0.985299	1.01616	1.02036	0.974763	1.04584	0.994741	0.973434	1.02811	0.997558	0.990779	8.14378	12.568
SBCC097	976817	4678850	172	11.2079	12.308	10.9232	10.8539	11.4799	12.2498	12.3555	12.3691	12.6145	13.4736	12.9096	12.1341	11.027	10.4902	10.4342	1218.44	16.3129	0.666943	-26.054	-22.6015	-43.9399	-91.5147	-144.787	-100.488	-42.9926	16.7717	24.8244	20.25	-393.551	-1.39651	-92.5954	37.2299	1.0013	1.13286	0.801345	0.838326	1.12217	1.2854	1.04587	1.02219	1.00892	0.608358	1.23103	1.0642	2.63032	2.86058
SBCC098	410680	4681800	810	11.552	12.0908	8.59139	7.92075	10.1417	11.872	11.8373	12.5706	14.7246	16.3112	15.9593	14.4168	11.3249	8.96216	7.79721	1048.21	18.2185	-5.19779	-38.0346	-28.168	-60.8588	-107.595	-157.26	-140.972	-71.2791	-3.74997	22.1136	35.937	-536.847	-52.9155	-127.062	48.9576	0.958899	0.994704	1.01447	0.971106	0.972499	1.03437	0.992744	1.01584	1.01529	1.04757	0.994346	0.966048	8.26189	14.2358
SBCC099	546001	4089450	178	9.42179	10.0248	9.03459	9.20577	9.3296	9.84382	9.93531	10.2929	10.7786	11.0674	10.7852	9.99662	9.41252	8.89226	8.71533	1261.4	-12.3261	-22.2797	-62.7771	-89.2794	-135.697	-169.155	-194.705	-171.64	-98.1908	-50.106	-12.8009	-6.49305	-1025.45	-161.098	-287.753	-41.0988	1.00815	1.02419	1.02447	0.98844	0.958395	1.0134	1.02123	1.00453	1.05054	0.97989	0.992781	1.02416	-0.417557	-1.29604
SBCC100	632116	4180990	246	11.1402	12.2768	10.7764	10.9217	11.1894	11.9792	12.3298	12.6031	13.2996	13.8393	13.3399	12.0976	11.0635	10.2912	10.2242	1265.84	-11.4424	-24.5988	-57.2549	-86.3868	-123.17	-160.144	-198.025	-165.653	-84.5655	-36.7334	-10.7172	-11.1866	-969.878	-132.016	-266.812	-47.2279	0.940914	0.984443	0.940451	0.977314	0.956704	0.99717	0.988517	1.00713	1.02578	0.95808	1.02173	1.00398	0.0814488	0.296508
SBCC101	535577	4710940	632	10.187	11.0244	7.5733	7.24826	8.66141	10.5365	10.9029	11.6523	13.2103	14.2387	13.7823	12.5326	10.1635	7.88105	6.91726	1022.38	25.3605	5.43489	-25.5935	-22.2321	-58.1393	-93.5588	-136.858	-125.034	-65.8654	-8.34491	34.2007	38.9792	-431.65	-40.0096	-105.965	69.7747	0.975335	1.00009	1.00274	0.992444	0.993038	1.0219	0.963004	0.96504	1.02514	0.949752	1.00279	1.07933	2.52854	3.48236
SBCC103	611440	4295370	802	11.2992	12.2341	9.33892	9.37344	10.0436	11.686	12.068	12.907	15.1556	16.1856	15.3521	13.4122	11.0465	9.41998	8.71425	1280.94	-15.6627	-22.6518	-51.3414	-65.269	-108.075	-153.187	-211.419	-179.986	-91.5377	-29.3216	-3.64535	-2.80373	-934.901	-124.505	-224.685	-41.1183	1.02524	1.04278	1.07146	1.06531	0.9943	0.961043	1.03973	1.00687	1.01974	0.976825	0.996504	1.04721	2.09405	2.99729
SBCC104	498560	4333420	670	12.7795	13.6875	10.4894	10.3308	11.8305	13.6845	13.3174	14.0465	15.9938	17.2872	16.7766	14.9348	12.5312	10.8247	9.38044	1301.82	1.16671	-18.1568	-57.5093	-63.3404	-109.487	-165.31	-222.039	-186.933	-104.215	-24.0014	5.85109	23.3399	-920.633	-122.366	-230.336	6.34976	1.07816	0.996401	0.93579	0.999523	1.02339	0.981907	1.09504	1.02235	1.07208	1.14796	0.942416	1.01422	4.40458	4.65741
SBCC105	409142	4322850	600	12.6672	13.4372	10.308	10.1404	11.666	13.3857	13.0789	13.7839	15.5959	16.9051	16.451	14.996	12.3997	10.6082	9.22067	1251.63	16.8873	-2.99017	-44.5323	-46.6241	-101.907	-158.071	-212.311	-187.316	-94.583	-10.7639	19.498	52.4311	-770.282	-85.8489	-193.064	66.3283	0.966285	1.03105	0.99242	1.09845	0.984339	1.00447	1.049	0.94116	1.00662	1.05847	0.993507	0.994946	3.04313	2.31369
SBCC106	448204	4340990	625	12.6774	13.4575	10.4008	10.2785	11.7258	13.4808	13.079	13.7675	15.6107	17.028	16.6415	14.8418	12.4105	10.7531	9.3699	1262.02	12.6835	-6.96935	-53.2688	-53.4781	-101.981	-158.347	-215.151	-185.305	-98.7151	-19.455	15.521	43.034	-821.431	-102.649	-208.728	48.7482	0.969039	0.926586	0.952357	1.0235	0.976813	0.988347	1.03062	0.985987	1.026	1.08623	0.94563	0.919916	3.98709	3.26789
SBCC107	404726	4315500	652	12.4969	13.2801	10.1616	9.99245	11.4662	13.1747	12.9191	13.677	15.4702	16.8182	16.357	14.8495	12.238	10.425	9.1121	1237.48	18.4293	-2.07823	-44.9254	-46.8418	-101.829	-158.896	-210.307	-186.07	-95.1623	-10.4451	19.8814	50.9178	-767.326	-85.726	-193.597	67.2689	0.97808	1.02136	1.03241	1.07619	0.983185	1.00516	1.02407	0.969116	0.994999	1.03518	0.989433	0.988028	2.93642	2.3582
SBCC108	615345	4513750	1257	11.4831	11.7352	9.34454	9.08417	10.1661	11.5334	11.3552	12.3171	14.3664	16.1126	15.3923	13.8085	11.2619	9.4028	8.73451	999.695	-3.91816	-13.8688	-37.5888	-31.3187	-42.8412	-95.2649	-152.146	-131.139	-62.6188	-15.4514	0.539272	4.25133	-581.366	-77.5309	-111.749	-13.5356	1.05326	0.943673	0.962158	1.08839	1.07264	0.952555	1.0457	1.00427	0.983039	1.06231	0.90635	0.925058	10.8147	19.7585
SBCC109	218149	4142150	143	12.4565	13.2931	10.5388	10.6477	11.4429	13.0208	12.9509	13.9142	15.4799	17.0943	16.5133	14.5178	12.1261	10.7125	9.60631	1321.35	48.9175	9.72166	-43.2698	-56.441	-122.535	-178.035	-220.232	-189.059	-106.119	3.09689	57.8018	90.5116	-705.641	-45.2201	-222.246	149.151	1.01717	0.999903	1.00503	0.970925	1.04441	1.00594	0.965521	1.01967	0.978307	0.942519	1.00659	0.979763	0.132052	0.0786568
SBCC110	258261	4200140	593	12.1428	12.6753	10.0393	10.0358	11.0256	12.2407	12.3303	13.4521	15.6046	17.3795	16.9083	14.5186	11.6526	10.2147	9.31091	1156.82	79.3676	43.3514	-6.75957	-8.25346	-82.1515	-150.019	-200.382	-176.355	-84.1067	47.4899	87.4391	150.972	-299.407	50.8224	-97.1645	273.691	1.04164	0.947543	1.10101	1.0276	0.896241	1.04418	0.990338	1.04851	0.996084	1.01315	1.0008	0.988368	1.94164	3.13063
SBCC111	231065	4130686	9	12.6736	13.5929	10.7592	10.9144	11.6664	13.4015	13.268	14.0694	15.3332	16.703	16.1959	14.5364	12.4573	10.9555	9.79787	1337.75	37.7957	0.125576	-51.4602	-66.9574	-135.26	-183.007	-218.847	-189.601	-110.628	-10.756	45.5757	75.8473	-807.172	-75.8081	-253.678	113.769	1.01381	1.01683	1.06102	0.976601	1.02265	1.05755	0.940046	0.982387	0.976024	0.90395	0.932606	0.940829	0.0656447	0.0229598
SBCC112	368184	4688030	838	12.4116	13.087	9.25414	8.41589	10.9989	12.8684	12.7714	13.6068	15.6764	17.3257	16.8238	15.3117	12.1601	9.77792	8.39299	1071.78	14.7754	-8.75496	-44.1651	-38.7123	-68.6275	-112.972	-161.066	-141.363	-70.1549	-2.70588	19.3084	33.0635	-581.374	-53.5523	-151.505	39.084	0.952389	1.07253	1.01698	0.968533	0.996989	0.931987	0.997442	0.96146	1.07477	0.995628	1.04334	1.01362	11.5304	17.4704
SBCC113	508221	4701600	591	10.297	11.0048	7.54248	7.16846	8.58514	10.5	10.9036	11.6381	13.2442	14.3883	14.0082	12.6963	10.2308	7.96376	6.94259	1036.2	9.60206	-9.03912	-37.7961	-33.3584	-53.7803	-93.4175	-137.197	-123.93	-71.8294	-15.5848	15.5957	18.9915	-531.743	-71.8185	-124.935	19.5545	1.01447	0.960931	0.977758	0.924198	0.992898	0.99903	0.990425	0.928097	1.04583	0.971976	0.991444	1.07593	3.73819	6.37322
SBCC114	539819	4686900	729	10.5079	11.1602	8.15136	7.85593	9.12031	10.7749	10.9684	11.7037	13.2919	14.4368	14.0334	12.6229	10.4782	8.34642	7.56623	1040.33	7.5496	-9.68719	-35.3041	-28.6579	-56.3009	-91.0474	-136.424	-125.239	-72.9106	-17.4337	12.9487	17.2998	-535.207	-77.3956	-120.263	15.1622	0.989524	0.987431	0.989867	1.01754	0.981154	1.0348	0.983785	1.00625	1.01827	1.00537	0.976354	1.06457	4.50648	7.47601
SBCC115	513680	4712710	479	10.3497	11.1919	7.50365	7.11745	8.63996	10.6726	11.0993	11.8183	13.2619	14.2747	13.9958	12.8574	10.296	7.95579	6.86273	1037.35	10.6549	-8.84479	-40.0696	-38.2551	-64.8701	-96.9779	-139.639	-125.774	-71.6428	-17.8218	18.9503	19.8112	-554.478	-70.5143	-143.195	21.6214	1.02889	0.957582	0.976481	0.93465	0.99666	1.02717	0.98666	0.927997	1.04944	0.961172	0.993727	1.13302	2.60927	3.91844
SBCC116	355275	4044320	7	10.1262	10.9075	9.43203	9.59524	9.67233	10.3696	10.9969	11.2346	11.5117	11.6399	11.5659	10.9405	9.97952	9.39239	8.97446	1305.1	45.2803	19.7971	-30.0488	-63.7813	-130.146	-168.019	-194.167	-169.302	-97.3852	-16.3319	58.5236	78.0685	-667.511	-55.1936	-223.976	143.146	1.03463	1.00443	1.06802	1.0658	1.05515	0.965208	1.05545	0.993799	0.932251	0.957645	0.963928	0.94073	-0.0988323	-0.405167
SBCC117	347519	4111040	443	11.5864	12.2576	10.0794	10.2757	10.7352	11.8451	11.9748	12.9226	14.7663	16.0343	15.3721	13.2692	11.3332	10.1187	9.42586	1254.38	25.5809	3.06856	-39.2327	-62.2658	-116.364	-173.484	-211.058	-179.743	-97.2365	-13.3647	35.0132	51.1271	-777.959	-75.588	-217.863	79.7765	1.05616	1.01688	0.981578	1.04823	0.961506	1.01659	0.952535	0.992117	1.01074	1.01349	1.08286	1.04145	0.6098	0.757943
SBCC118	468854	4464820	777	12.0793	12.9561	9.95061	9.79826	11.2102	12.8999	12.5917	13.4041	15.1706	16.4201	16.0676	14.4065	11.7486	10.1175	8.97859	1195.44	10.0262	-2.72226	-48.0061	-43.1528	-77.8311	-145.068	-200.26	-174.648	-87.8045	-8.75908	20.4573	31.3048	-726.465	-76.1063	-168.99	38.6088	1.04509	1.06612	0.976208	0.996605	0.983848	0.95074	1.05313	1.00839	1.02426	1.02461	1.01665	0.983064	7.37384	9.36046
SBCC119	451771	4450110	515	12.9796	13.8571	10.7228	10.692	12.2857	14.0601	13.4558	14.0906	15.86	17.3646	17.033	15.33	12.714	10.9721	9.37803	1295.93	-0.517595	-13.4899	-61.4017	-66.716	-105.124	-163.694	-211.634	-185.528	-100.882	-24.9619	5.28471	16.7041	-911.96	-120.559	-233.242	2.69663	0.947022	0.986785	0.9828	0.950665	0.960647	0.958004	1.00332	1.00269	1.02074	0.928453	1.03201	1.02936	5.62226	5.91706
SBCC121	840735	4633850	337	11.9908	14.1767	9.62631	8.99737	11.6289	13.8232	14.0411	14.7133	15.5898	15.8453	15.1039	13.8752	12.1608	9.94664	8.33152	1220.48	0.622475	-27.5172	-55.1667	-59.6985	-91.9583	-136.864	-190.335	-143.501	-70.0411	-19.196	3.82357	4.63615	-785.195	-85.4135	-206.823	-22.2586	1.00048	1.09539	0.888431	0.915887	1.10272	1.12373	1.02851	1.024	0.97792	0.900729	1.074	0.991392	4.83939	6.2169
SBCC122	785590	4624020	246	11.8439	13.9181	9.54785	8.91418	11.5926	13.6855	13.8141	14.2292	15.069	15.4949	14.8588	13.674	11.9241	9.98214	8.1949	1240.36	-5.73418	-30.9447	-64.255	-69.2474	-100.387	-146.226	-193.991	-159.234	-81.27	-25.7556	-5.97432	-0.462313	-883.481	-113	-233.889	-37.1412	1.00043	1.07699	1.01649	0.949392	1.03912	0.994904	1.01678	1.03912	1.02896	0.974724	0.999792	0.932047	4.49151	4.70616
SBCC123	364677	4719570	969	11.8551	12.3567	9.27393	8.68844	10.567	12.1107	12.1529	12.7823	14.5865	16.1086	15.7931	14.501	11.5311	9.52564	8.58566	1006.14	37.7767	8.8055	-28.1949	-17.5141	-47.3017	-97.1048	-140.932	-123.425	-55.6346	16.4235	38.8971	55.0317	-353.172	-0.314011	-93.0107	101.614	0.975555	1.02817	0.985022	0.943001	1.00474	0.979504	1.05887	0.987888	1.0522	1.0035	1.04755	1.0205	11.0678	18.5725
SBCC125	543519	4276210	1120	10.8787	11.2379	8.77539	8.80918	9.13067	10.7716	10.8324	12.0752	14.1302	15.5085	15.3862	13.2705	10.6149	8.76535	8.27555	1181.49	44.3557	29.7253	-11.4595	-11.4026	-69.2645	-137.361	-204.599	-171.204	-71.8081	7.31805	54.5075	74.0463	-467.145	-9.98252	-92.1265	148.127	1.02846	0.984009	0.98586	0.976803	1.06013	0.948344	0.988087	0.997999	1.0274	1.0624	0.965997	1.03268	3.43517	5.48823
SBCC126	619310	4252930	407	11.8233	13.2755	10.8152	10.8949	11.5937	12.8712	13.2401	13.6799	15.0549	15.9401	15.1427	13.3598	11.6447	10.4831	10.0297	1311.9	-20.7801	-27.1818	-60.0474	-82.6982	-117.036	-161.41	-206.836	-170.721	-88.338	-35.6099	-8.78621	-8.04894	-987.494	-132.734	-259.782	-56.0109	0.926381	0.981099	0.994801	1.01526	0.943018	0.951092	1.02847	1.03135	1.01146	1.00151	1.00911	1.00618	0.481216	0.489612
SBCC127	329918	4261250	577	12.0019	12.9358	9.84515	9.80614	10.8997	12.6508	12.5111	13.62	15.4948	16.677	16.3206	14.3508	11.6227	10.0219	8.97332	1290.24	21.3842	-3.93414	-45.9726	-49.2047	-108.064	-168.639	-215.158	-188.433	-101.85	-11.0522	26.8509	48.2007	-795.871	-86.0508	-203.242	65.6507	0.930296	1.01931	1.02176	1.04652	0.986865	1.0092	1.00495	1.02529	0.958346	1.02192	0.977957	0.986193	0.863366	1.22266
SBCC128	298702	4174980	55	13.3016	14.3806	11.1062	11.1859	12.3339	14.1789	13.9738	15.0086	16.7764	18.6303	18.0413	15.7919	12.9898	11.1809	10.0229	1338.7	38.8131	10.3782	-41.4493	-63.1816	-122.016	-184.075	-224.521	-194.709	-109.658	-0.381927	61.4044	83.7929	-745.604	-48.6358	-226.647	132.984	0.916475	0.986046	1.0183	0.945344	1.02329	0.962907	0.99275	0.996082	0.966273	1.03801	0.913499	0.998775	0.367564	0.282452
SBCC129	344812	4423790	371	12.1733	13.4845	9.96331	9.87073	11.2126	13.2463	13.2091	13.9299	15.562	16.8201	16.2666	14.6261	11.7887	10.0626	8.86609	1354.91	21.5861	-3.52672	-54.9413	-60.8977	-113.649	-178.121	-228.086	-196.217	-107.511	-1.96214	31.5382	56.8581	-834.929	-77.9347	-229.488	74.9175	1.01118	0.993572	0.963479	1.00993	0.998613	0.88847	0.961509	1.04661	0.989938	0.973135	1.05805	0.999152	2.405	1.95263
SBCC131	693532	4483910	1424	10.6453	11.3569	8.82004	8.64768	9.71515	11.2627	11.0729	11.7231	13.5094	15.2008	14.4502	12.7294	10.5718	8.76511	8.20127	922.869	-2.21249	-11.2017	-30.8973	-21.3258	-29.2706	-65.9389	-131.847	-82.757	-42.3005	1.11941	7.95028	2.23979	-406.442	-33.2308	-81.4937	-11.1743	0.997781	1.0733	0.979948	1.0404	0.964187	0.952315	0.97991	1.09522	1.0611	1.09188	1.03205	0.988367	14.0214	30.0544
SBCC132	643084	4534600	892	12.5623	13.198	10.3976	10.0352	11.6675	13.1652	12.8217	13.6361	15.5428	16.9489	16.3882	14.7793	12.3843	10.5368	9.61175	1088.77	-7.57326	-18.9304	-48.2655	-44.6211	-58.4203	-104.588	-164.38	-135.293	-67.1558	-23.0501	0.331291	-0.883911	-672.83	-89.8747	-151.307	-27.3876	0.984305	1.01152	0.94331	1.02124	1.01746	1.0194	1.00305	0.968611	1.04874	1.03534	0.997626	1.00154	10.8835	16.6231
SBCC134	627836	4754600	688	9.98467	10.4417	7.9644	7.65332	8.87042	9.99064	10.2609	11.1434	11.9683	12.662	12.8646	12.1847	9.93295	7.90968	7.4734	872.266	116.017	90.2344	62.0367	78.133	10.2979	-48.0375	-85.5003	-68.8637	-1.88168	76.4659	135.011	141.295	505.208	209.595	150.468	347.547	0.986871	0.997471	1.04576	0.964014	0.949066	0.994669	1.00935	0.970485	1.01652	1.07386	0.982279	1.06957	6.5794	11.603
SBCC135	758426	4647070	282	11.7832	13.6685	9.54175	8.8766	11.3732	13.3615	13.5697	14.0733	15.0862	15.5618	14.8755	13.5569	11.8002	9.96031	8.35861	1246.55	-3.38911	-26.5726	-62.3917	-62.7276	-97.3818	-145.463	-193.587	-154.333	-72.2667	-25.4034	1.11968	4.36157	-838.035	-96.5504	-222.501	-25.6002	0.955078	1.06437	1.02037	0.968403	1.07114	0.996874	0.935822	1.06971	1.04811	0.9929	0.938304	1.01882	3.79561	4.2412
SBCC136	806408	4695340	1021	13.0853	14.2833	11.7007	11.4081	13.4075	14.8243	13.8611	14.115	15.5573	16.9106	16.2418	14.7537	12.9747	11.5656	10.5886	1052.77	9.44064	-14.1059	-34.7403	-3.16284	-24.7796	-75.2468	-131.56	-93.0244	-23.6916	14.0788	29.7505	31.6858	-315.356	20.1376	-62.6827	27.0206	0.927054	1.04967	1.04581	1.0457	1.07109	1.11045	0.968352	1.02471	1.04268	1.00491	1.07384	1.04615	13.3783	20.1229
SBCC139	592092	4572640	669	12.8249	13.3411	10.2508	9.8175	11.724	13.5263	13.0248	13.4933	15.3324	16.8568	16.5322	15.0846	12.7765	10.6151	9.38579	1186.81	-10.9402	-25.8593	-59.7652	-53.5217	-75.9668	-128.341	-180.07	-155.952	-83.9757	-29.5762	-8.32087	-3.11719	-815.406	-121.873	-189.254	-39.9167	0.946214	1.02876	0.926852	1.05553	1.00917	1.01189	1.01904	0.966923	1.00596	1.0071	0.941919	1.00151	7.32433	8.99018
SBCC140	911870	4676610	853	11.6742	12.9176	11.1097	11.0135	11.9938	13.0806	12.7169	12.9673	13.631	14.7395	13.997	12.7011	11.571	10.6378	10.3472	1123.23	6.87017	-19.1254	-36.544	-19.0556	-23.3857	-64.8405	-119.738	-61.1691	-16.8258	11.5612	26.1675	19.3286	-296.757	20.9029	-78.9854	7.0733	0.906707	1.16364	0.99067	1.07749	1.18267	1.06325	0.932949	1.03462	0.980968	0.908016	1.19975	1.12034	9.93915	14.426
SBCC141	878801	4674760	925	8.71446	9.53712	7.93125	7.90151	8.41428	9.38357	9.4794	9.8139	10.8187	11.6783	11.3573	10.0744	8.35274	7.70014	7.54209	1065.64	14.977	-12.1072	-21.5493	2.30835	-11.1765	-60.5805	-114.883	-45.4284	-10.7308	39.5791	61.2896	38.8253	-119.476	90.138	-30.4174	41.6951	0.955569	1.11453	0.986195	1.01756	1.12846	1.09872	0.959236	1.0196	1.01784	0.913844	1.15934	1.08839	10.2201	20.8756
SBCC146	362597	4538190	891	12.1231	12.8328	9.26775	8.8397	10.6911	12.5171	12.5704	13.4045	15.593	17.4522	17.129	14.964	11.7481	9.60759	8.3424	1135.91	7.71989	-11.0351	-50.3793	-52.0483	-70.6659	-129.812	-178.112	-157.618	-86.0486	-15.189	10.7546	16.7351	-715.697	-90.4829	-173.093	13.4199	1.03402	1.03081	0.979406	1.02952	0.947877	1.00042	1.01159	1.02152	0.989893	1.05894	1.04632	1.02445	8.3244	11.4005
SBCC147	356156	4769730	1050	10.9024	10.5867	8.88297	8.73693	9.86665	10.5993	10.3287	10.7823	12.5348	13.7461	13.8252	13.3665	10.5314	8.72803	8.05985	796.533	95.3513	75.92	43.3475	52.6552	24.7897	-34.9144	-72.3541	-65.0441	-6.44115	72.0701	121.327	117.268	423.975	186.956	120.792	288.54	1.08996	1.04989	0.984377	1.04208	0.981528	0.989733	1.0272	0.932995	0.988863	1.00071	1.00164	1.07198	13.4171	26.9624
SBCC148	291825	4565780	810	11.8152	12.5276	8.92093	8.26967	10.5307	12.2879	12.212	13.1004	15.2249	16.634	16.2771	14.6056	11.6009	9.24467	8.06419	1111.06	10.7623	-8.40384	-47.5387	-46.2928	-77.0316	-135.653	-179.575	-157.227	-77.7887	-12.5312	16.585	28.6098	-686.085	-73.735	-170.863	30.9682	1.001	0.950136	0.977168	1.02329	1.00006	1.01266	1.02171	0.907408	0.971208	0.970512	1.04945	0.958215	7.9211	11.3303
SBCC149	331794	4414810	392	12.1513	13.4923	10.0427	9.95867	11.2859	13.2378	13.2309	13.9527	15.4859	16.6262	16.1592	14.5032	11.7347	10.1136	8.95252	1368.48	18.814	-4.66831	-57.4409	-68.0911	-116.83	-181.375	-231.631	-198.708	-110.757	-8.7791	27.9858	47.8066	-883.674	-91.5508	-242.362	61.9523	1.01657	1.00343	0.955135	0.99341	1.00258	0.876845	0.955476	1.0132	0.987847	0.999195	1.02138	1.01612	2.39221	2.08967
SBCC150	268206	4290560	409	12.6747	13.6134	10.3159	10.3184	11.3603	13.1451	13.2405	14.3382	15.9426	17.065	16.7031	14.9142	12.3223	10.8132	9.35093	1303.88	14.6338	-4.80631	-50.9298	-64.9562	-117.266	-167.82	-218.722	-192.251	-104.192	-23.0139	17.8037	36.1371	-875.383	-109.402	-233.152	45.9645	0.993114	1.03086	0.975981	1.06753	1.0633	0.966618	0.930744	1.05125	1.06264	0.99847	0.937705	0.99101	0.904566	0.868085
SBCC151	584985	4583660	838	11.3617	12.0495	8.92454	8.54775	10.1907	11.9854	11.873	12.3446	14.3556	15.9356	15.453	13.7564	11.1815	9.17044	8.14158	1151.91	-4.79587	-18.6523	-52.6289	-40.6833	-66.0167	-121.886	-171.93	-148.462	-78.3336	-21.2622	-1.0937	2.90458	-722.84	-100.689	-159.329	-20.5436	1.00305	1.00717	0.980988	1.04614	0.993639	1.01845	1.02104	0.954943	1.07023	1.00019	0.957147	0.999956	6.8307	10.3746
SBCC152	910659	4602250	85	9.04564	10.3094	8.4601	8.34857	9.3252	10.1667	10.3126	10.5509	10.9308	11.2415	10.6443	9.84515	9.09262	8.26394	7.80646	1238.56	2.11258	-21.3218	-47.1657	-53.6595	-77.7581	-129.811	-166.644	-115.917	-40.2166	9.59343	12.3115	1.64005	-626.836	-18.3117	-178.583	-17.5691	1.05004	0.973462	0.962823	0.989485	1.05391	1.07259	1.15683	0.794277	0.978285	0.87444	0.959885	0.954042	1.23033	1.81058
SBCC153	408544	4622600	832	12.0034	12.3531	8.85544	8.25691	10.3763	12.1565	12.0339	12.8623	15.2427	17.1515	16.8149	14.9578	11.6932	9.33527	8.01775	1092.86	19.569	-6.15246	-43.6309	-34.9133	-64.9045	-118.673	-173.311	-148.536	-79.62	-5.7719	20.1881	37.1994	-598.557	-65.2038	-143.449	50.6159	1.01462	1.00187	1.01563	0.982881	0.926863	0.994987	1.04456	1.03731	1.01415	0.983787	0.996505	1.01283	9.45211	14.6154
SBCC154	491571	4522110	829	12.6886	13.4512	10.0796	9.78108	11.5501	13.3949	13.013	13.972	15.8897	17.2893	17.0285	15.5755	12.3631	10.2222	9.08523	1147.58	10.4895	-5.66196	-48.8427	-40.2957	-75.0968	-134.773	-185.674	-168.843	-85.8311	-4.07231	17.4653	28.9393	-692.196	-72.4381	-164.235	33.7668	1.05826	1.08856	1.03723	1.0898	1.02528	0.949185	1.0357	1.02747	0.92902	0.952132	0.968794	1.04162	5.49413	7.12886
SBCC155	719465	4562410	258	11.2069	12.4003	9.04662	8.57839	10.1878	11.8868	12.2591	12.9975	14.0989	14.9727	14.3186	12.9873	11.2496	9.41122	8.4562	1248.48	-9.5385	-29.6189	-66.2974	-71.4541	-94.07	-147.285	-190.706	-159.803	-87.337	-33.1549	-12.9245	-8.87924	-911.069	-133.416	-231.822	-48.0367	0.994147	1.02502	0.951867	0.989631	1.00694	1.01975	1.06432	0.98706	0.983673	1.00134	1.0003	0.948258	1.78656	1.1533
SBCC156	693675	4478360	1587	10.2642	10.958	8.45967	8.2851	9.29643	10.8299	10.6677	11.3481	13.1402	14.8667	14.1318	12.3283	10.1904	8.37862	7.88389	898.971	-1.77302	-9.54218	-29.9169	-15.2206	-24.808	-60.2934	-126.308	-73.0067	-38.3923	6.9832	10.0152	4.66099	-357.602	-21.3939	-69.9455	-6.65421	1.00842	1.13103	0.967065	1.05699	0.956754	0.93688	0.963008	1.10261	1.02799	1.09254	1.03967	0.996654	14.6608	32.3774
SBCC157	935425	4653870	484	12.3577	14.2728	11.585	11.4309	12.8234	14.2239	14.1403	14.4595	15.0832	15.9035	15.0018	13.6208	12.3183	11.1587	10.6259	1225.86	1.23781	-23.9985	-46.4255	-43.8462	-49.9551	-89.894	-146.79	-89.9085	-38.5353	-5.22929	1.07218	9.76394	-522.509	-42.6924	-140.227	-12.9967	0.985289	1.11517	0.947102	0.883935	1.0813	1.32749	1.1148	1.06245	0.893766	0.699005	1.16729	1.03522	6.60772	6.90247
SBCC158	874226	4657800	664	10.7767	12.0823	9.7531	9.51293	10.7909	12.0639	11.9181	12.4104	13.4353	14.1431	13.4978	12.2253	10.5662	9.5629	9.0048	1158.48	0.755787	-26.1883	-44.0111	-38.6976	-53.896	-94.2991	-151.443	-103.713	-41.2985	-0.752052	14.6405	8.33945	-530.562	-27.4101	-136.605	-17.093	0.965725	1.1361	0.959593	1.00381	1.20387	1.12698	0.954786	1.0745	1.00896	0.916621	1.0988	1.02159	5.04562	6.01726
SBCC159	537606	4585110	1002	12.5943	13.4825	9.64059	9.21848	11.1169	13.3735	12.9962	14.0684	16.6087	18.6391	18.1131	15.7585	12.3237	9.84387	8.7269	1120.24	9.43578	-8.45671	-40.2794	-33.4448	-55.7755	-117.388	-172.69	-149.244	-76.9057	-6.95516	12.6527	19.7198	-619.332	-71.2082	-129.5	20.6988	1.04034	0.987325	0.988753	1.04815	1.01286	0.999793	1.02073	0.976802	1.02546	0.963931	0.989525	0.993182	14.0479	23.374
Key
Acronym	Variable							Scale of aggregation
pcp	average cumulative precipitation (mm)							season, month
tmed	average daily mean temperature (°C)							season, month
tmax	average daily max temperature (°C)							season, month
tmin	average daily min temperature (°C)							season, month
tamp	average daily thermal amplitude (°C)							season, month
frost	average number of frost days (-)							season, month
pfrost	average first day in the year where p							Annual
	P(tmin<0) ≤ 0.10
verna	average potential vernalization (days) (-)							Month
verna_nd	average number of days since 15th November to reach n = 10, 20, 30 and 40 vernalization days (-)							Annual
ET0	average cumulative reference evapotranspiration (mm)							annual, season, month
bal	climatic water balance (pcp - eto) (mm)							annual, season, month
utmx	longitude in UTM zone 30N projection (km)							­—
utmy	latitude in UTM zone 30N projection (km)							—
altitude	elevation (m above mean sea level)							—
dummy	random data with some spatial coherence (-)							—
[truncated: 105 more columns]

## Sheet: Table S5
Supplementary Table 5. Markers used to calculate the covariance matrix in Bayenv2.
# MAXMISSINGRATIO=0.1 MISSINGVALUE=0
# total samples in SBCC_order.txt: 135
# total markers in raw/SBCC_rsq0.2_uniqcM.list: 727
# total valid samples: 135
#	snpname	allele1	allele2	missing	MAF
1	BOPA1_8670-388	C	G	0	0.104
2	SCRI_RS_142714	A	G	0	0.156
3	SCRI_RS_82277	C	T	0	0.452
4	BOPA2_12_30715	A	C	0	0.244
5	BOPA2_12_30944	A	C	0	0.274
6	BOPA1_3101-111	A	G	0	0.415
7	BOPA2_12_11011	A	G	0	0.022
8	SCRI_RS_162524	A	G	0	0.467
9	SCRI_RS_184274	A	C	0	0.156
10	SCRI_RS_165792	A	C	0	0.459
11	SCRI_RS_148560	G	T	0	0.437
12	SCRI_RS_148733	A	G	0	0.274
13	SCRI_RS_182656	A	G	0	0.178
14	SCRI_RS_157757	A	G	3	0.295
15	SCRI_RS_128285	C	T	0	0.252
16	BOPA1_10922-503	A	G	0	0.496
17	SCRI_RS_217160	A	G	0	0.215
18	SCRI_RS_153360	C	T	0	0.393
19	SCRI_RS_123187	C	T	0	0.074
20	BOPA1_5318-436	A	C	0	0.23
21	BOPA1_5346-1587	A	G	0	0.319
22	BOPA1_2151-1310	A	G	2	0.15
23	SCRI_RS_193392	C	G	0	0.089
24	SCRI_RS_189197	A	T	3	0.235
25	SCRI_RS_184784	C	T	0	0.022
26	SCRI_RS_183171	C	T	0	0.081
27	BOPA1_6382-396	A	G	0	0.037
28	SCRI_RS_214559	A	G	0	0.215
29	BOPA2_12_10314	A	C	0	0.193
30	BOPA1_3710-852	A	G	0	0.126
31	BOPA1_2407-1771	A	G	0	0.4
32	SCRI_RS_134850	C	T	0	0.081
33	SCRI_RS_130590	A	G	3	0.015
34	SCRI_RS_116685	A	C	0	0.089
35	BOPA1_ABC13652-1-2-156	A	G	0	0.481
36	SCRI_RS_14834	A	T	0	0.244
37	SCRI_RS_153733	A	G	0	0.059
38	BOPA2_12_30348	A	G	0	0.341
39	BOPA2_12_30672	A	C	0	0.474
40	SCRI_RS_167877	A	G	0	0.015
41	SCRI_RS_56976	C	T	3	0.371
42	SCRI_RS_207335	C	T	0	0.237
43	BOPA1_1190-86	A	G	0	0.437
44	BOPA2_12_10201	A	C	0	0.43
45	BOPA1_5790-558	C	G	2	0.421
46	BOPA1_1857-64	C	G	0	0.496
47	BOPA2_12_30753	A	G	0	0.119
48	SCRI_RS_132028	C	T	0	0.252
49	BOPA2_12_30477	A	T	0	0.304
50	BOPA2_12_10206	A	G	0	0.119
51	BOPA2_12_11267	A	G	0	0.356
52	BOPA1_2881-935	A	T	0	0.074
53	SCRI_RS_154140	A	C	0	0.067
54	SCRI_RS_182326	A	G	0	0.363
55	SCRI_RS_231869	C	T	0	0.163
56	SCRI_RS_121048	C	G	0	0.207
57	BOPA2_12_31163	A	G	0	0.304
58	SCRI_RS_209524	A	G	0	0.407
59	SCRI_RS_194371	C	T	0	0.23
60	BOPA1_568-1651	A	G	0	0.259
61	SCRI_RS_142282	G	T	3	0.265
62	SCRI_RS_235724	C	T	0	0.319
63	BOPA1_1497-628	A	G	0	0.326
64	SCRI_RS_127646	C	T	0	0.067
65	BOPA1_5283-1090	A	G	0	0.141
66	SCRI_RS_196910	A	G	0	0.037
67	SCRI_RS_147611	C	T	0	0.274
68	BOPA2_12_10693	A	G	0	0.178
69	SCRI_RS_169881	C	T	3	0.045
70	SCRI_RS_130891	C	T	0	0.341
71	BOPA1_9022-543	A	G	0	0.274
72	SCRI_RS_214888	A	G	0	0.059
73	SCRI_RS_152330	A	G	0	0.052
74	SCRI_RS_161239	G	T	0	0.163
75	SCRI_RS_176006	A	G	0	0.059
76	SCRI_RS_196512	A	G	0	0.059
77	BOPA2_12_30934	A	G	3	0.265
78	SCRI_RS_148694	A	G	0	0.407
79	SCRI_RS_135585	C	T	0	0.215
80	SCRI_RS_139708	A	C	0	0.207
81	SCRI_RS_10642	C	T	0	0.244
82	SCRI_RS_122	A	G	0	0.17
83	SCRI_RS_146936	C	T	0	0.148
84	SCRI_RS_184395	A	G	0	0.096
85	SCRI_RS_192440	G	T	3	0.341
86	SCRI_RS_168604	A	G	0	0.415
87	SCRI_RS_213799	A	C	0	0.067
88	SCRI_RS_88391	C	T	0	0.481
89	SCRI_RS_221776	C	T	0	0.356
90	SCRI_RS_141771	C	T	0	0.141
91	BOPA1_3453-1974	A	G	0	0.244
92	SCRI_RS_150792	C	T	0	0.044
93	BOPA2_12_30155	A	G	0	0.119
94	SCRI_RS_605	A	G	0	0.304
95	SCRI_RS_160747	C	T	0	0.193
96	SCRI_RS_144545	A	C	3	0.379
97	BOPA2_12_30631	A	G	0	0.148
98	SCRI_RS_226348	A	G	0	0.141
99	SCRI_RS_194812	G	T	0	0.363
100	SCRI_RS_106759	C	G	0	0.244
101	SCRI_RS_159228	C	G	0	0.296
102	SCRI_RS_150590	C	T	0	0.43
103	SCRI_RS_196192	A	G	0	0.119
104	SCRI_RS_233272	G	T	0	0.104
105	SCRI_RS_205712	C	T	0	0.23
106	SCRI_RS_196316	A	C	3	0.129
107	SCRI_RS_143250	A	G	0	0.415
108	BOPA1_2646-1277	A	G	0	0.148
109	SCRI_RS_115905	C	T	0	0.133
110	BOPA1_7032-201	A	G	0	0.022
111	SCRI_RS_140819	A	G	0	0.319
112	BOPA2_12_11452	A	G	0	0.178
113	BOPA2_12_10847	A	G	0	0.252
114	SCRI_RS_174935	C	G	0	0.081
115	SCRI_RS_206586	C	T	0	0.081
116	SCRI_RS_120182	C	T	0	0.215
117	SCRI_RS_158687	A	C	0	0.363
118	SCRI_RS_141655	A	G	0	0.03
119	SCRI_RS_229103	C	T	0	0.2
120	SCRI_RS_194318	C	T	3	0.045
121	SCRI_RS_14801	C	T	0	0.496
122	BOPA2_12_31127	A	G	3	0.091
123	BOPA1_4630-1036	A	G	0	0.333
124	BOPA1_2417-924	A	G	0	0.015
125	BOPA1_5113-624	C	G	0	0.059
126	BOPA1_5379-595	A	C	0	0.089
127	SCRI_RS_155546	A	C	0	0.074
128	SCRI_RS_151430	G	T	0	0.437
129	BOPA1_8889-842	A	G	0	0.022
130	BOPA2_12_31175	A	G	0	0.141
131	BOPA2_12_30042	A	G	0	0.044
132	BOPA1_2719-672	A	C	0	0.074
133	BOPA1_1826-229	A	G	0	0.244
134	SCRI_RS_144583	A	T	3	0.409
135	SCRI_RS_171045	A	G	0	0.148
136	SCRI_RS_165574	C	G	0	0.259
137	BOPA2_12_11121	A	T	0	0.163
138	SCRI_RS_143213	A	G	0	0.37
139	BOPA1_6804-1197	A	G	0	0.163
140	BOPA1_2284-1738	A	G	2	0.406
141	BOPA2_12_10650	A	G	3	0.061
142	SCRI_RS_159024	C	T	0	0.393
143	SCRI_RS_50957	C	T	0	0.037
144	SCRI_RS_207237	A	G	0	0.067
145	BOPA1_4164-176	C	G	3	0.364
146	BOPA2_12_31445	A	G	0	0.141
147	SCRI_RS_158285	C	T	0	0.481
148	SCRI_RS_134812	A	G	0	0.4
149	SCRI_RS_13565	A	C	0	0.104
150	SCRI_RS_157140	G	T	0	0.274
151	BOPA2_12_20793	A	G	0	0.111
152	BOPA2_12_30216	A	G	0	0.259
153	BOPA2_12_10735	A	C	0	0.089
154	BOPA2_12_10649	A	C	0	0.141
155	BOPA1_ABC10472-1-2-247	A	G	0	0.17
156	BOPA2_12_31333	A	G	3	0.386
157	SCRI_RS_115690	C	T	0	0.348
158	SCRI_RS_159484	C	T	0	0.141
159	SCRI_RS_140972	G	T	0	0.481
160	SCRI_RS_154703	C	T	0	0.356
161	BOPA2_12_30459	C	G	0	0.067
162	SCRI_RS_238760	C	T	0	0.215
163	BOPA1_14832-296	A	G	0	0.141
164	SCRI_RS_207327	C	T	3	0.356
165	SCRI_RS_153811	C	T	0	0.2
166	BOPA1_7302-240	A	G	0	0.23
167	SCRI_RS_235261	C	T	0	0.407
168	BOPA2_12_31327	A	T	0	0.333
169	SCRI_RS_116197	C	T	0	0.341
170	SCRI_RS_209218	C	T	0	0.2
171	SCRI_RS_211291	C	T	0	0.044
172	SCRI_RS_208901	C	T	0	0.348
173	BOPA1_285-2932	A	G	0	0.363
174	BOPA1_4241-445	A	G	0	0.215
175	SCRI_RS_124301	G	T	0	0.133
176	SCRI_RS_194195	A	G	0	0.415
177	BOPA2_12_10915	A	G	0	0.074
178	BOPA1_6990-661	A	G	2	0.278
179	SCRI_RS_158072	A	G	3	0.098
180	BOPA2_12_10447	A	C	0	0.096
181	SCRI_RS_234587	G	T	0	0.037
182	SCRI_RS_8420	A	G	0	0.378
183	SCRI_RS_134343	A	G	0	0.111
184	BOPA1_9668-422	A	C	0	0.37
185	SCRI_RS_122297	A	G	0	0.378
186	SCRI_RS_200267	A	G	0	0.348
187	SCRI_RS_225633	C	T	0	0.089
188	SCRI_RS_174051	C	G	0	0.467
189	SCRI_RS_172136	C	T	0	0.03
190	BOPA1_9910-427	A	G	0	0.17
191	BOPA2_12_31180	C	G	0	0.052
192	SCRI_RS_227525	A	G	0	0.296
193	SCRI_RS_236521	C	T	0	0.044
194	SCRI_RS_139106	A	G	0	0.044
195	SCRI_RS_163112	A	C	3	0.447
196	BOPA2_12_21496	A	G	0	0.222
197	SCRI_RS_196748	C	T	0	0.489
198	BOPA2_12_31428	A	G	0	0.126
199	SCRI_RS_110189	G	T	0	0.03
200	SCRI_RS_168529	A	G	0	0.348
201	BOPA1_918-480	A	G	0	0.052
202	SCRI_RS_132388	A	G	0	0.296
203	SCRI_RS_108971	C	T	0	0.089
204	SCRI_RS_97417	C	T	0	0.489
205	SCRI_RS_8644	A	G	0	0.252
206	SCRI_RS_221814	C	T	0	0.074
207	SCRI_RS_192352	C	G	0	0.207
208	SCRI_RS_103614	C	T	0	0.163
209	BOPA1_4701-2395	A	G	0	0.407
210	SCRI_RS_189757	C	T	0	0.163
211	SCRI_RS_4528	A	G	0	0.422
212	BOPA2_12_11414	A	C	0	0.356
213	SCRI_RS_194531	A	G	3	0.439
214	SCRI_RS_6922	A	G	3	0.098
215	SCRI_RS_136959	C	T	0	0.104
216	BOPA1_15141-257	A	G	0	0.067
217	SCRI_RS_199987	A	G	3	0.03
218	SCRI_RS_229693	A	G	0	0.044
219	SCRI_RS_231185	C	T	0	0.2
220	SCRI_RS_238649	C	T	0	0.385
221	BOPA2_12_31122	A	G	0	0.022
222	BOPA1_6491-295	C	G	0	0.119
223	SCRI_RS_189409	C	T	0	0.222
224	SCRI_RS_175073	C	T	0	0.119
225	SCRI_RS_222735	G	T	0	0.156
226	BOPA1_ABC10667-1-1-288	A	G	0	0.444
227	SCRI_RS_219551	A	G	0	0.111
228	SCRI_RS_114566	A	G	0	0.467
229	BOPA2_12_31008	A	C	0	0.43
230	SCRI_RS_173348	A	G	3	0.47
231	BOPA1_2066-1133	A	G	0	0.459
232	BOPA1_ABC21245-1-2-275	A	G	3	0.023
233	BOPA1_2804-1832	A	G	2	0.241
234	BOPA1_5038-1035	A	G	0	0.467
235	SCRI_RS_1799	C	T	0	0.022
236	SCRI_RS_222102	A	G	0	0.044
237	SCRI_RS_173186	C	T	3	0.432
238	SCRI_RS_174324	C	T	0	0.326
239	SCRI_RS_168665	A	T	0	0.237
240	SCRI_RS_10387	A	T	0	0.489
241	SCRI_RS_182328	A	C	0	0.03
242	BOPA1_1746-1527	A	C	0	0.17
243	BOPA1_ABC14384-1-1-53	A	G	2	0.023
244	SCRI_RS_107178	A	G	0	0.281
245	SCRI_RS_200042	A	G	0	0.022
246	BOPA1_5385-722	A	G	0	0.111
247	SCRI_RS_224335	G	T	0	0.044
248	SCRI_RS_6793	C	T	0	0.43
249	SCRI_RS_10288	A	G	3	0.455
250	SCRI_RS_132345	A	C	0	0.104
251	BOPA1_3650-311	A	G	0	0.141
252	SCRI_RS_13778	G	T	0	0.119
253	BOPA1_4618-1559	C	G	0	0.163
254	SCRI_RS_156056	A	G	0	0.074
255	SCRI_RS_149160	A	G	0	0.43
256	SCRI_RS_189039	A	G	0	0.193
257	SCRI_RS_207408	C	T	0	0.067
258	SCRI_RS_137852	C	T	0	0.222
259	BOPA2_12_30677	A	G	0	0.237
260	BOPA2_12_31262	C	G	0	0.141
261	BOPA1_11116-257	A	G	0	0.326
262	SCRI_RS_95272	C	T	3	0.121
263	SCRI_RS_239399	A	G	0	0.185
264	SCRI_RS_240090	A	C	0	0.059
265	BOPA2_12_31367	A	T	3	0.439
266	SCRI_RS_120503	C	T	0	0.163
267	SCRI_RS_138193	C	T	0	0.296
268	BOPA1_6302-250	A	G	0	0.319
269	BOPA2_12_30299	A	G	0	0.111
270	SCRI_RS_140043	C	T	0	0.341
271	SCRI_RS_8667	G	T	0	0.259
272	SCRI_RS_172266	A	G	0	0.326
273	SCRI_RS_138983	A	C	0	0.044
274	SCRI_RS_230069	A	G	0	0.067
275	BOPA2_12_30375	A	G	0	0.193
276	SCRI_RS_141195	C	T	0	0.148
277	SCRI_RS_163092	C	T	3	0.417
278	SCRI_RS_236528	A	G	0	0.163
279	BOPA1_76-1059	C	G	0	0.237
280	BOPA2_12_30274	A	G	0	0.378
281	BOPA2_12_31525	A	G	0	0.03
282	SCRI_RS_181071	C	G	0	0.393
283	BOPA1_3340-1042	A	C	0	0.37
284	BOPA2_12_31251	A	G	0	0.348
285	SCRI_RS_213950	A	G	0	0.43
286	SCRI_RS_175038	A	G	0	0.156
287	BOPA2_12_30137	A	C	0	0.126
288	SCRI_RS_113112	C	G	0	0.044
289	SCRI_RS_204462	C	T	0	0.326
290	BOPA2_12_10542	A	G	0	0.074
291	SCRI_RS_167698	C	G	0	0.481
292	SCRI_RS_144559	C	T	0	0.385
293	BOPA1_5520-925	A	G	0	0.052
294	SCRI_RS_135155	C	T	3	0.144
295	SCRI_RS_110995	A	C	0	0.193
296	SCRI_RS_224468	A	C	0	0.044
297	BOPA2_12_30767	A	G	0	0.4
298	SCRI_RS_126351	C	T	0	0.126
299	SCRI_RS_230023	G	T	0	0.104
300	BOPA1_4643-867	A	G	0	0.178
301	SCRI_RS_142818	C	T	0	0.163
302	BOPA1_ConsensusGBS0632-3	A	C	0	0.296
303	BOPA2_12_30229	A	C	0	0.163
304	SCRI_RS_236603	A	G	0	0.341
305	SCRI_RS_189331	A	G	0	0.341
306	SCRI_RS_219136	C	G	0	0.363
307	SCRI_RS_154517	A	G	0	0.437
308	BOPA2_12_31486	A	T	0	0.422
309	BOPA2_12_20954	C	G	0	0.178
310	SCRI_RS_154075	A	G	0	0.326
311	SCRI_RS_119628	C	T	3	0.333
312	BOPA1_ABC06172-1-2-104	A	G	2	0.248
313	SCRI_RS_139079	A	G	3	0.227
314	SCRI_RS_190426	C	G	0	0.296
315	SCRI_RS_207768	C	T	0	0.015
316	BOPA2_12_30863	A	G	0	0.393
317	SCRI_RS_197394	C	T	3	0.371
318	BOPA1_6589-1211	A	G	2	0.075
319	SCRI_RS_6956	C	T	0	0.156
320	SCRI_RS_183399	G	T	0	0.067
321	BOPA1_ABC07631-1-1-83	A	G	0	0.237
322	BOPA1_5475-1355	A	G	0	0.304
323	BOPA1_4544-461	A	G	0	0.044
324	BOPA1_454-1502	A	G	0	0.296
325	SCRI_RS_144322	A	G	0	0.044
326	SCRI_RS_220535	C	T	3	0.326
327	SCRI_RS_194316	A	T	0	0.348
328	SCRI_RS_92128	A	G	3	0.038
329	BOPA2_12_31360	A	G	0	0.296
330	BOPA2_12_30866	A	G	0	0.407
331	BOPA1_283-1432	A	G	0	0.126
332	BOPA1_3042-1225	A	G	0	0.333
333	BOPA1_ABC01247-1-1-92	A	G	0	0.037
334	BOPA1_ABC05369-1-3-231	A	G	0	0.244
335	SCRI_RS_187704	A	G	0	0.111
336	SCRI_RS_168496	A	T	0	0.03
337	BOPA1_ABC08788-1-1-329	A	G	0	0.126
338	SCRI_RS_134620	C	T	0	0.2
339	SCRI_RS_147712	A	G	0	0.015
340	SCRI_RS_154704	G	T	0	0.17
341	BOPA1_11293-490	A	G	0	0.052
342	SCRI_RS_137903	C	T	0	0.133
343	SCRI_RS_139806	A	G	0	0.415
344	BOPA1_3549-743	A	G	0	0.022
345	SCRI_RS_195017	A	G	0	0.23
346	SCRI_RS_146941	A	G	0	0.296
347	SCRI_RS_179444	A	G	0	0.141
348	BOPA1_4152-573	A	G	0	0.467
349	BOPA1_3416-692	A	G	0	0.252
350	SCRI_RS_165833	G	T	0	0.311
351	BOPA1_2196-195	C	G	0	0.215
352	SCRI_RS_200964	C	T	0	0.304
353	SCRI_RS_214059	G	T	0	0.074
354	BOPA1_4250-402	A	G	0	0.185
355	BOPA2_12_31148	A	G	0	0.319
356	SCRI_RS_163062	C	T	0	0.156
357	SCRI_RS_176669	C	T	0	0.067
358	BOPA1_4986-1214	A	G	0	0.281
359	SCRI_RS_128147	C	T	0	0.126
360	BOPA2_12_10670	C	G	0	0.089
361	BOPA1_4039-1686	A	G	0	0.437
362	SCRI_RS_210971	G	T	0	0.452
363	SCRI_RS_188944	A	G	0	0.119
364	BOPA1_ABC20090-1-1-275	A	C	0	0.467
365	SCRI_RS_233242	C	T	0	0.141
366	SCRI_RS_157760	G	T	0	0.311
367	SCRI_RS_165236	A	G	0	0.23
368	SCRI_RS_173947	A	G	0	0.067
369	BOPA1_2574-410	A	G	0	0.178
370	SCRI_RS_11114	A	C	0	0.17
371	SCRI_RS_181163	C	G	0	0.096
372	BOPA2_12_11183	A	G	0	0.326
373	BOPA1_3282-555	A	G	0	0.178
374	BOPA2_12_30987	A	C	0	0.052
375	BOPA1_299-163	A	G	0	0.437
376	BOPA1_6519-812	C	G	0	0.096
377	BOPA1_5692-310	A	C	0	0.089
378	SCRI_RS_2513	C	T	0	0.022
379	SCRI_RS_157125	G	T	0	0.059
380	BOPA1_7221-766	C	G	0	0.489
381	SCRI_RS_137053	C	T	0	0.052
382	BOPA1_3417-1451	A	G	0	0.341
383	SCRI_RS_31797	A	G	0	0.163
384	SCRI_RS_10929	G	T	0	0.059
385	SCRI_RS_168359	A	G	0	0.059
386	BOPA2_12_30591	C	G	0	0.059
387	BOPA1_1582-63	A	T	0	0.43
388	SCRI_RS_169138	C	T	0	0.296
389	SCRI_RS_204607	C	T	0	0.259
390	SCRI_RS_179260	A	G	0	0.089
391	SCRI_RS_98293	C	T	0	0.022
392	SCRI_RS_232930	C	T	3	0.098
393	BOPA1_4753-1091	C	G	3	0.477
394	BOPA2_12_30167	A	T	0	0.281
395	SCRI_RS_7720	C	T	0	0.044
396	BOPA1_2594-172	A	T	0	0.081
397	BOPA2_12_10499	A	G	0	0.111
398	SCRI_RS_175087	C	T	3	0.03
399	SCRI_RS_156016	C	T	0	0.289
400	SCRI_RS_179526	A	G	0	0.044
401	BOPA1_7207-696	A	G	0	0.496
402	SCRI_RS_7368	C	T	0	0.207
403	SCRI_RS_220645	A	C	0	0.044
404	BOPA2_12_30707	A	G	0	0.215
405	SCRI_RS_133674	A	C	3	0.205
406	SCRI_RS_189103	A	G	0	0.059
407	SCRI_RS_215485	C	T	0	0.385
408	SCRI_RS_41519	C	T	0	0.222
409	SCRI_RS_186342	C	T	0	0.259
410	SCRI_RS_159056	C	T	0	0.4
411	SCRI_RS_171243	C	G	0	0.407
412	SCRI_RS_236984	C	T	0	0.281
413	BOPA1_1992-1714	A	C	0	0.422
414	SCRI_RS_164250	C	T	0	0.193
415	SCRI_RS_212505	C	T	0	0.444
416	SCRI_RS_133010	C	T	0	0.119
417	SCRI_RS_234598	C	T	0	0.185
418	BOPA1_2505-850	A	G	0	0.193
419	BOPA1_ABC10045-1-1-164	A	T	0	0.437
420	BOPA1_ABC09365-1-3-378	A	C	0	0.059
421	SCRI_RS_182321	G	T	0	0.422
422	SCRI_RS_1362	C	T	0	0.059
423	BOPA1_9426-490	A	G	3	0.061
424	BOPA2_12_30745	A	G	0	0.281
425	BOPA2_12_10725	A	C	0	0.363
426	BOPA2_12_30007	C	G	0	0.467
427	SCRI_RS_174326	A	G	0	0.074
428	BOPA1_4342-528	A	G	0	0.267
429	SCRI_RS_181722	A	G	0	0.074
430	SCRI_RS_221999	C	T	0	0.133
431	BOPA1_8215-496	A	G	2	0.368
432	BOPA2_12_10634	A	G	0	0.081
433	SCRI_RS_226361	A	C	0	0.459
434	BOPA1_4389-551	A	G	0	0.4
435	SCRI_RS_177017	C	T	0	0.23
436	SCRI_RS_127712	G	T	0	0.393
437	SCRI_RS_205853	G	T	3	0.25
438	SCRI_RS_203938	C	T	3	0.333
439	BOPA2_12_31271	C	G	0	0.052
440	BOPA1_ConsensusGBS0304-1	A	C	0	0.459
441	BOPA2_12_30098	A	G	0	0.096
442	SCRI_RS_169005	A	G	0	0.015
443	SCRI_RS_206061	G	T	0	0.481
444	SCRI_RS_168467	C	T	3	0.159
445	BOPA2_12_30962	C	G	0	0.089
446	SCRI_RS_230566	C	T	3	0.364
447	BOPA1_264-571	A	G	0	0.081
448	SCRI_RS_143514	G	T	0	0.03
449	BOPA1_8258-330	A	C	0	0.089
450	SCRI_RS_237352	A	G	0	0.2
451	SCRI_RS_221130	A	C	0	0.4
452	SCRI_RS_13960	C	T	0	0.422
453	SCRI_RS_224251	C	T	0	0.43
454	SCRI_RS_222377	A	G	0	0.2
455	SCRI_RS_129893	C	T	0	0.104
456	BOPA1_ABC11221-1-3-410	A	G	0	0.407
457	SCRI_RS_185563	A	G	0	0.133
458	BOPA1_5154-117	C	G	0	0.03
459	SCRI_RS_199964	G	T	0	0.23
460	SCRI_RS_212515	G	T	0	0.267
461	BOPA2_12_31361	C	G	0	0.252
462	SCRI_RS_128712	A	C	0	0.081
463	BOPA2_12_30377	A	G	0	0.326
464	SCRI_RS_212890	A	G	0	0.341
465	SCRI_RS_51000	A	C	0	0.304
466	SCRI_RS_230675	G	T	3	0.492
467	SCRI_RS_167563	G	T	0	0.237
468	SCRI_RS_24549	A	G	0	0.215
469	BOPA1_9566-1214	A	G	0	0.289
470	SCRI_RS_234330	A	G	0	0.437
471	BOPA1_ABC17073-1-1-298	A	G	0	0.289
472	SCRI_RS_138146	C	T	0	0.207
473	BOPA1_1863-275	A	G	0	0.03
474	SCRI_RS_148402	A	G	0	0.089
475	BOPA1_1394-1222	C	G	2	0.451
476	BOPA2_12_11252	A	C	0	0.148
477	BOPA2_12_30222	A	C	0	0.481
478	SCRI_RS_175672	C	T	0	0.17
479	SCRI_RS_185613	G	T	0	0.356
480	BOPA1_407-259	A	C	0	0.119
481	SCRI_RS_236610	C	T	0	0.044
482	SCRI_RS_105701	A	T	3	0.038
483	SCRI_RS_204797	A	G	0	0.074
484	BOPA1_3883-616	A	G	2	0.293
485	SCRI_RS_184270	A	G	3	0.197
486	SCRI_RS_161614	A	G	0	0.119
487	BOPA1_1204-1104	A	G	0	0.148
488	SCRI_RS_189369	A	G	0	0.096
489	SCRI_RS_138735	A	G	0	0.185
490	SCRI_RS_146309	C	T	0	0.341
491	BOPA2_12_30685	A	G	0	0.067
492	SCRI_RS_151716	C	T	0	0.17
493	SCRI_RS_122949	C	T	0	0.081
494	SCRI_RS_1458	C	T	0	0.022
495	SCRI_RS_10924	C	T	0	0.356
496	SCRI_RS_165835	A	G	0	0.044
497	BOPA1_4845-123	A	C	0	0.141
498	SCRI_RS_141271	C	T	3	0.311
499	SCRI_RS_726	C	T	0	0.081
500	SCRI_RS_157318	A	G	0	0.03
501	SCRI_RS_153247	A	G	3	0.068
502	SCRI_RS_140499	A	C	3	0.061
503	SCRI_RS_199298	A	C	0	0.037
504	SCRI_RS_210006	A	G	0	0.052
505	BOPA1_10386-329	A	G	3	0.083
506	BOPA2_12_30577	A	G	0	0.126
507	SCRI_RS_194337	G	T	0	0.459
508	SCRI_RS_157762	A	G	3	0.28
509	SCRI_RS_151407	C	T	0	0.326
510	BOPA2_12_30360	A	T	0	0.067
511	SCRI_RS_232575	A	G	0	0.059
512	SCRI_RS_193456	G	T	0	0.111
513	SCRI_RS_168487	G	T	0	0.319
514	BOPA2_12_30010	A	T	0	0.096
515	BOPA1_1553-753	A	G	0	0.274
516	BOPA1_5148-1414	A	C	0	0.326
517	BOPA1_ABC25019-1-8-280	A	G	1	0.328
518	SCRI_RS_123172	A	G	0	0.496
519	SCRI_RS_146663	C	T	0	0.089
520	SCRI_RS_229916	A	G	3	0.136
521	SCRI_RS_190870	A	G	0	0.459
522	BOPA1_1769-545	A	T	0	0.459
523	BOPA2_12_10554	A	C	0	0.059
524	BOPA1_7624-359	A	C	2	0.173
525	BOPA1_6719-1166	A	G	2	0.233
526	SCRI_RS_201251	A	G	0	0.363
527	SCRI_RS_154426	A	G	0	0.356
528	BOPA2_12_30603	A	G	0	0.304
529	SCRI_RS_222092	C	T	0	0.096
530	BOPA1_44-481	A	C	0	0.126
531	BOPA2_12_30673	A	G	0	0.319
532	BOPA1_5771-91	A	G	0	0.067
533	SCRI_RS_205857	A	C	0	0.215
534	BOPA1_10927-876	A	G	0	0.237
535	SCRI_RS_102426	A	C	0	0.178
536	BOPA2_12_30665	A	G	0	0.037
537	SCRI_RS_170814	C	T	0	0.052
538	SCRI_RS_7397	C	T	0	0.059
539	SCRI_RS_139451	A	G	0	0.111
540	SCRI_RS_150028	C	T	0	0.156
541	SCRI_RS_168118	C	T	0	0.237
542	SCRI_RS_162581	C	T	0	0.037
543	BOPA1_6018-235	A	C	0	0.304
544	BOPA2_12_30658	A	G	0	0.481
545	BOPA1_3378-619	A	G	0	0.415
546	SCRI_RS_209824	A	G	0	0.43
547	SCRI_RS_239889	A	G	0	0.03
548	SCRI_RS_116842	C	T	0	0.022
549	BOPA2_12_11140	A	G	0	0.156
550	SCRI_RS_204495	A	G	0	0.459
551	SCRI_RS_180937	C	T	3	0.152
552	SCRI_RS_236999	C	T	0	0.415
553	SCRI_RS_153797	G	T	0	0.274
554	SCRI_RS_236959	C	T	0	0.015
555	SCRI_RS_72672	A	G	0	0.081
556	BOPA2_12_30120	A	C	0	0.037
557	SCRI_RS_229687	A	G	0	0.074
558	BOPA2_12_30311	C	G	0	0.015
559	SCRI_RS_186147	C	T	0	0.037
560	BOPA1_7970-387	A	G	0	0.215
561	BOPA2_12_21114	A	C	0	0.052
562	SCRI_RS_224389	C	T	0	0.407
563	SCRI_RS_176650	C	T	0	0.207
564	SCRI_RS_171997	A	G	0	0.23
565	BOPA2_12_30858	A	G	0	0.467
566	SCRI_RS_223224	A	G	0	0.193
567	SCRI_RS_222319	C	T	0	0.126
568	BOPA2_12_11253	A	G	0	0.059
569	SCRI_RS_165585	A	G	0	0.044
570	SCRI_RS_125529	A	G	0	0.304
571	SCRI_RS_158011	C	T	0	0.215
572	BOPA2_12_10348	A	T	0	0.03
573	SCRI_RS_5787	C	T	0	0.43
574	BOPA1_3048-1349	A	G	0	0.015
575	SCRI_RS_126705	C	T	0	0.178
576	BOPA2_12_31250	A	G	3	0.045
577	BOPA1_ConsensusGBS0241-3	A	G	0	0.4
578	SCRI_RS_16773	C	T	0	0.222
579	BOPA1_2294-573	A	G	0	0.444
580	SCRI_RS_231790	A	G	0	0.185
581	SCRI_RS_136848	A	G	0	0.326
582	BOPA1_4146-1154	A	G	0	0.341
583	SCRI_RS_207284	A	C	0	0.111
584	SCRI_RS_177093	C	T	0	0.385
585	BOPA1_3987-1078	A	G	0	0.052
586	BOPA1_5965-1387	A	G	0	0.474
587	BOPA2_12_21482	C	G	0	0.126
588	SCRI_RS_159441	A	G	0	0.237
589	SCRI_RS_164037	C	T	0	0.015
590	SCRI_RS_149401	C	T	0	0.022
591	SCRI_RS_176230	A	G	3	0.061
592	SCRI_RS_194345	A	G	0	0.052
593	BOPA1_4076-1056	A	G	0	0.178
594	SCRI_RS_188103	G	T	0	0.111
595	SCRI_RS_151574	C	T	0	0.03
596	SCRI_RS_158871	A	G	0	0.311
597	BOPA2_12_31044	A	G	0	0.363
598	SCRI_RS_161117	C	T	0	0.341
599	SCRI_RS_3070	C	T	0	0.096
600	BOPA2_12_10704	A	G	0	0.193
601	BOPA1_3047-1400	A	G	0	0.022
602	SCRI_RS_189619	C	T	0	0.059
603	SCRI_RS_144541	C	T	0	0.111
604	BOPA1_ABC03519-1-3-132	A	C	0	0.259
605	SCRI_RS_143018	A	G	0	0.244
606	BOPA2_12_31126	A	G	0	0.481
607	SCRI_RS_177168	C	G	0	0.2
608	SCRI_RS_238352	C	T	0	0.363
609	BOPA1_617-167	A	G	0	0.111
610	SCRI_RS_235672	A	G	0	0.096
611	SCRI_RS_10655	G	T	0	0.467
612	SCRI_RS_200962	C	G	0	0.267
613	BOPA1_6523-1691	A	G	0	0.163
614	SCRI_RS_10811	C	T	3	0.364
615	SCRI_RS_101902	C	T	3	0.242
616	SCRI_RS_93773	A	G	0	0.281
617	BOPA1_4204-176	C	G	2	0.135
618	SCRI_RS_157337	C	T	3	0.144
619	BOPA2_12_20201	A	G	0	0.074
620	SCRI_RS_160297	C	T	0	0.289
621	BOPA1_3359-1118	A	G	0	0.111
622	SCRI_RS_140250	A	G	0	0.17
623	SCRI_RS_152931	C	T	0	0.059
624	SCRI_RS_167386	A	G	0	0.2
625	SCRI_RS_190541	A	G	0	0.156
626	BOPA1_4503-246	A	G	3	0.364
627	SCRI_RS_230691	G	T	0	0.074
628	SCRI_RS_152228	A	T	0	0.244
629	SCRI_RS_78255	C	T	0	0.304
630	SCRI_RS_29353	C	T	0	0.23
631	SCRI_RS_140118	C	T	0	0.252
632	SCRI_RS_165631	A	G	0	0.089
633	BOPA1_8142-676	A	G	0	0.067
634	BOPA2_12_30219	A	G	0	0.104
635	BOPA1_1511-545	A	G	0	0.133
636	SCRI_RS_163976	C	T	0	0.252
637	BOPA2_12_30894	A	T	0	0.422
638	SCRI_RS_155061	C	T	0	0.119
639	BOPA2_12_31305	A	C	0	0.481
640	BOPA2_12_10218	C	G	0	0.111
641	BOPA2_12_30065	A	G	0	0.467
642	BOPA2_12_30143	C	G	0	0.289
643	BOPA1_ConsensusGBS0356-1	A	T	0	0.333
644	SCRI_RS_187827	C	T	0	0.407
645	SCRI_RS_186130	C	T	0	0.4
646	BOPA1_8390-328	A	G	0	0.015
647	SCRI_RS_171008	A	G	0	0.259
648	SCRI_RS_200953	C	T	0	0.141
649	SCRI_RS_137626	A	C	0	0.289
650	BOPA2_12_30576	A	G	0	0.311
651	BOPA2_12_30880	A	G	0	0.148
652	BOPA1_2669-1012	A	G	0	0.267
653	SCRI_RS_200890	A	G	0	0.496
654	BOPA1_11912-654	A	G	2	0.323
655	BOPA1_7810-113	A	G	2	0.143
656	BOPA2_12_30149	A	C	0	0.296
657	BOPA1_ABC14535-1-1-75	A	G	0	0.059
658	BOPA1_3186-1560	A	G	0	0.415
659	SCRI_RS_214425	A	G	3	0.129
660	BOPA2_12_21115	A	G	0	0.141
661	BOPA2_12_30589	A	G	3	0.371
662	BOPA2_12_11499	A	C	0	0.267
663	SCRI_RS_175164	C	T	0	0.037
664	BOPA1_1578-552	A	G	0	0.207
665	BOPA1_ConsensusGBS0132-4	A	T	0	0.474
666	BOPA2_12_31137	A	G	0	0.015
667	SCRI_RS_219581	A	G	0	0.03
668	SCRI_RS_124478	C	T	0	0.015
669	SCRI_RS_149650	A	G	0	0.052
670	SCRI_RS_104566	A	G	0	0.089
671	SCRI_RS_200020	A	G	0	0.385
672	BOPA1_11442-592	A	C	3	0.174
673	SCRI_RS_168994	C	G	0	0.022
674	BOPA1_12027-128	A	G	0	0.37
675	BOPA1_4791-1541	C	G	0	0.178
676	SCRI_RS_174514	C	T	0	0.059
677	SCRI_RS_139808	C	T	3	0.205
678	BOPA1_6541-1329	A	C	0	0.037
679	BOPA2_12_30362	A	C	0	0.119
680	SCRI_RS_152752	A	G	0	0.015
681	SCRI_RS_166774	A	C	0	0.43
682	SCRI_RS_160611	C	T	0	0.067
683	SCRI_RS_154545	A	G	0	0.333
684	SCRI_RS_138715	C	T	0	0.43
685	SCRI_RS_130990	C	T	0	0.252
686	SCRI_RS_204483	C	T	0	0.148
687	SCRI_RS_128439	G	T	0	0.148
688	SCRI_RS_176094	C	T	3	0.318
689	SCRI_RS_233901	A	G	0	0.259
690	SCRI_RS_159555	C	T	0	0.126
691	SCRI_RS_202130	C	G	0	0.437
692	SCRI_RS_195908	C	T	0	0.304
693	SCRI_RS_197833	C	G	3	0.22
694	SCRI_RS_235853	C	T	0	0.178
695	SCRI_RS_151387	A	C	0	0.304
696	BOPA1_5764-430	A	G	0	0.081
697	SCRI_RS_193330	A	C	0	0.311
698	BOPA2_12_30380	A	G	0	0.311
699	SCRI_RS_155078	C	T	0	0.237
700	BOPA1_ABC04893-1-1-248	A	G	0	0.385
701	SCRI_RS_164623	C	T	0	0.156
702	BOPA1_382-2624	A	G	0	0.044
703	SCRI_RS_179575	C	T	0	0.074
704	SCRI_RS_197886	G	T	0	0.037
705	BOPA1_93-413	A	G	0	0.222
706	SCRI_RS_150302	C	T	0	0.356
707	BOPA1_3579-703	A	G	3	0.303
708	BOPA1_8923-707	A	G	2	0.053
709	SCRI_RS_158599	A	G	0	0.356
710	SCRI_RS_167617	C	T	0	0.2
711	BOPA2_12_10378	A	G	0	0.089

## Sheet: Table S6
Supplementary Table 6. List of genes related to flowering time control and domestication in barley. Physical and genetic positions and closest 9k markers.
Chromosome	Flowering	Gene	Gene_syn	HORVU	Position	Annotation	9k_SNP_in_gene	Position	9k_marker_close_with_genetic_position	Position	cM	cumulative cM
1H	yes	HvCMF10		HORVU1Hr1G039150	273601270-273604169	CCT motif family protein			BOPA1_4511-1878	272999850	45.44	45.44
1H	no	VRS3		HORVU1Hr1G051010	378411488-378439472	undescribed protein (IBSC 2012 MLOC_69611.1, Lysine-specific demethylase 5B)			BOPA1_ABC15349-1-1-162	377780484	46.04	46.04
1H	yes	HvSOC1		HORVU1Hr1G051660	383206890-383218410	MADS-box transcription factor 56	SCRI_RS_198546	383207459			47.86	47.86
1H	yes	HvCO9		HORVU1Hr1G056120	411255923-411258717	Zinc finger protein CONSTANS-LIKE 4			SCRI_RS_100503	411148849	50.84	50.84
1H	yes	HvCMF5		HORVU1Hr1G071320	492696710-492697904	CMF5			BOPA2_12_31229	493170355	82.13	82.13
1H	yes	HvFT3	PpdH2	HORVU1Hr1G076430	514098182-514101793	Protein FLOWERING LOCUS T	SCRI_RS_142282	514098304			94.21	94.21
1H	no	HvAdh2		HORVU1Hr1G082250	528988586-528991262	alcohol dehydrogenase 1	BK_01	528989771			103.3	103.3
1H	yes	HvELF3	Eam8/mat-a	HORVU1Hr1G094980	556900385-556905575	Early flowering 3	SCRI_RS_154621	556905404			132.19	132.19
1H	yes	HvCMF6		HORVU1Hr1G095390	558216055-558217013	Zinc finger protein CONSTANS-LIKE 4			BOPA2_12_31081	558222620	132.19	132.19
2H	yes	HvPRR7	PpdH1	HORVU2Hr1G013400	29123723-29127894	pseudo-response regulator 7	BK_16	29124274			15.59	147.78
2H	yes	HvCO18		HORVU2Hr1G020760	57819695-57825918	R gene			BOPA1_8512-430	58184740	37.38	169.57
2H	yes	HvFT4		HORVU2Hr1G023180	68833703-68836778	Protein FLOWERING LOCUS T			SCRI_RS_152206	68787601	42.83	175.02
2H	yes	HvCEN	Eam6/mat-c	HORVU2Hr1G072750	523377398-523379178	Protein TERMINAL FLOWER 1			SCRI_RS_132839	524447113	51.81	184
2H	yes	HvCO4		HORVU2Hr1G085910	620613411-620632316	Zinc finger protein CONSTANS-LIKE 4			BOPA2_12_31383	620408150	57.78	189.97
2H	no	HvHox1	Vrs1	HORVU2Hr1G092290	652031057-652032990	Homeobox-leucine zipper protein family	BOPA2_12_30897	652031269			70.32	202.51
2H	yes	BFL/HvAPO2	RFL rice	HORVU2Hr1G102590	697165877-697169123	Floricaula/leafy homolog			BOPA1_1584-263	697192952	94.29	226.48
2H	yes	HvAP2	Cly1	HORVU2Hr1G113880	730026693-730030208	AP2-like ethylene-responsive transcription factor			SCRI_RS_11645	729917468	108.72	240.91
3H	no	HvRA2	vrs4	HORVU3Hr1G016690	40939171-40942285	LOB domain-containing protein 25			SCRI_RS_154769	40548815	34.66	294.32
3H	no	btr1	HC_U	HORVU3Hr1G018140	47193907-47194742	Chromosome 3B, genomic scaffold, cultivar Chinese Spring			SCRI_RS_146425	47011482	38.25	297.91
3H	yes	HvGI		HORVU3Hr1G021150	67560409-67562131	gigantea protein (GI)	BOPA2_12_10532	67560847			39.45	299.11
3H	yes	HvFT2		HORVU3Hr1G027590	119252011-119256039	Protein FLOWERING LOCUS T			BOPA2_12_30583	120307090	41.83	301.49
3H	yes	HvGA2ox3		HORVU3Hr1G072810	548753335-548756420	gibberellin 2-oxidase	BOPA2_12_30743	548756086			60.31	319.97
3H	yes	HvCMF1		HORVU3Hr1G087180	620456805-620458463	CCT motif family protein			SCRI_RS_149566	620475739	95.33	354.99
3H	yes	HvGA20ox	denso/sdw1	HORVU3Hr1G089980	630544688-630548197	gibberellin 20 oxidase 2			BOPA1_9282-205	630556576	100.77	360.43
3H	yes	HvOS2	FLC-like	HORVU3Hr1G095240	649184867-649225633	MADS-box transcription factor family protein			SCRI_RS_13871	650047658	115.37	375.03
3H	yes	HvLUX	eam10	HORVU3Hr1G114970	692190557-692192500	Two-component response regulator ARR1			BOPA1_13494-110	693288200	150	409.66
4H	yes	GRP7a		HORVU4Hr1G003060	6124461-6133126	Histone-lysine N-methyltransferase			BOPA2_12_11485	6003391	7.17	419.95
4H	no	HvTB1	Int-c	HORVU4Hr1G007040	17599033-17600737	Transcription factor TEOSINTE BRANCHED 1			BOPA1_3687-271	17916226	29.72	442.5
4H	yes	HvCO10	J gene	HORVU4Hr1G007420	19477278-19479643	Zinc finger protein CONSTANS-LIKE 16	SCRI_RS_7704	19478365			32.89	445.67
4H	yes	HvPhyA		HORVU4Hr1G008610	23599209-23606048	phytochrome A	BOPA2_12_30864	23604067			40.86	453.64
4H	yes	HvPRR59		HORVU4Hr1G021000	105911904-105916694	HC_u without function			BOPA2_12_31310	107199688	57.2	469.98
4H	yes	HvFKP1		HORVU4Hr1G039300	300696992-300702468	Kelch repeat-containing protein 3			BOPA1_3131-1029	292267634	57.2	469.98
4H	yes	HvCO16	P gene	HORVU4Hr1G048700	393764377-393774956	Zinc finger protein CONSTANS-LIKE 13	BOPA2_12_11269	393774209	BOPA1_3193-671	402192072	57.2	469.98
4H	yes	HvPhyB		HORVU4Hr1G053400	443993785-444001898	phytochrome B	BOPA2_12_30866	443996560			57.8	470.58
4H	yes	HvPRR73	PRR	HORVU4Hr1G057550	482660348-482666038	pseudo-response regulator 7			SCRI_RS_123275	482658587	60.79	473.57
4H	yes	HvCMF4		HORVU4Hr1G084020	627077164-627083964	CCT motif family protein	SCRI_RS_201871	627084649			114.37	527.15
4H	yes	HvSnf2	close to Vrn2	HORVU4Hr1G088540	640595587-640611352	Chromodomain-helicase-DNA-binding protein 1-like	BOPA2_12_30873	640596405			127.17	539.95
5H	yes	GRP7b		HORVU5Hr1G002120	6090577-6152992	ADP-ribosylation factor family protein			SCRI_RS_214760	6041090	6.18	554.85
5H	yes	HvTFL1		HORVU5Hr1G042230	322272003-322278945	Protein TERMINAL FLOWER 1			SCRI_RS_1928	324266680	34.43	583.1
5H	yes	HvFD-like		HORVU5Hr1G045180	349701418-349705399	ABSCISIC ACID-INSENSITIVE 5-like protein 2	BOPA1_ABC10705-1-1-263	349702739			34.43	583.1
5H	yes	HvCMF13		HORVU5Hr1G049330	382761283-382766951	CCT motif -containing response regulator protein			SCRI_RS_231244	382295111	35.62	584.29
5H	yes	HvCO3		HORVU5Hr1G051230	399885631-399887538	CONSTANS-like 2			BOPA2_12_30747	403415679	36.22	584.89
5H	yes	ELF4-like		HORVU5Hr1G060000	469024047-469027088	ELF4-like 4			SCRI_RS_224461	467679606	39.19	587.86
5H	no	HvDEP1	Ari-e GP	HORVU5Hr1G061830	482103915-482104455	DEP1			SCRI_RS_119287	482425624	42.78	591.45
5H	yes	HvCMF13		HORVU5Hr1G063640	493747881-493748566	CCT motif -containing response regulator protein			BOPA2_12_20350	493783762	44.57	593.24
5H	no	HvCBF14		HORVU5Hr1G080350	560195524-560196810	Ethylene-responsive element binding factor 14			BOPA1_ABC15617-1-3-265	559673137	87.29	635.96
5H	no	HvCBF3		HORVU5Hr1G080420	560569796-560571193	C-repeat-binding factor 4	BOPA2_12_30848	560570354			87.29	635.96
5H	no	HvCBF6		HORVU5Hr1G080450	560731225-560732948	C-repeat-binding factor 4	BOPA2_12_30852	560731980			87.29	635.96
5H	yes	HvPRR95		HORVU5Hr1G081620	565156282-565160153	Two-component response regulator-like PRR95	BOPA2_12_30056	565156451			91.47	640.14
5H	yes	HvPhyC		HORVU5Hr1G095530	598558007-598568086	phytochrome C	BOPA2_12_30869	598563637			116.25	664.92
5H	yes	HvBM5A	VrnH1	HORVU5Hr1G095630	599085655-599133086	MADS-box transcription factor 14	BK_17	599123180			116.25	664.92
5H	yes	HD6-5H	Protein kinase	HORVU5Hr1G097230	603612506-603618542	Protein kinase superfamily protein	BOPA2_12_30635	603612770			119.22	667.89
6H	yes	HvCMF3		HORVU6Hr1G021460	64743115-64747390	Zinc finger protein CONSTANS-LIKE 7	BOPA2_12_31274	64747170			48.51	756.19
6H	yes	ZTLb		HORVU6Hr1G022330	70576253-70582507	Adagio-like protein 1	SCRI_RS_187497	70580511			48.51	756.19
6H	yes	HvCO7	HC_TE?	HORVU6Hr1G030080	124447654-124455317	unknown protein			SCRI_RS_170058	123873601	51.49	759.17
6H	yes	HvCry1		HORVU6Hr1G049950	302446930-302451004	cryptochrome 1	BOPA2_12_30856	302450399			54.48	762.16
6H	yes	HvCO5		HORVU6Hr1G056000	357490862-357492603	CONSTANS-like 3	SCRI_RS_239642	357492232			54.48	762.16
6H	yes	HvPRR1	TOC1	HORVU6Hr1G057630	374866560-374869556	Two-component response regulator-like PRR1	SCRI_RS_137464	374867036			54.48	762.16
6H	yes	HvCry2		HORVU6Hr1G058740	384632175-384638780	cryptochrome 2	BOPA2_12_30857	384634262			53.89	761.57
6H	yes	HvCO14	N gene	HORVU6Hr1G071950	499992163-499997082	Zinc finger protein CONSTANS-LIKE 10			SCRI_RS_157316	499930183	65.85	773.53
6H	yes	HvCO2		HORVU6Hr1G072630	504457428-504473813	LAG1 longevity assurance homolog 3			BOPA2_12_10393	504512000	66.45	774.13
6H	yes	HvCO11	K gene	HORVU6Hr1G073170	507544786-507547041	Zinc finger protein CONSTANS-LIKE 16			BOPA1_4642-1124	507569692	67.04	774.72
7H	yes	WAXY		HORVU7Hr1G012380	17089867-17094404	Starch synthase 2, chloroplastic/amyloplastic	BOPA2_12_31071	17090475			16.56	851.97
7H	yes	HvFT1	VrnH3	HORVU7Hr1G024610	39679904-39680971	FLOWERING LOCUS T 1			BOPA2_12_10218	40109763	38.54	873.95
7H	yes	HvCO8		HORVU7Hr1G027560	49216297-49217570	CONSTANS-like 5			BOPA2_12_10368	49105198	43.38	878.79
7H	no	HvSS1		HORVU7Hr1G033230	67727459-67734472	sucrose synthase 4	BOPA2_12_30880	67729077			57.43	892.84
7H	yes	HvVRT-2		HORVU7Hr1G036130	82946100-82953235	MADS-box transcription factor 55			BOPA1_4475-478	82313938	61.73	897.14
7H	yes	HvCO1		HORVU7Hr1G043030	127667781-127681441	HD1	BK_03	127679167			70.11	905.52
7H	yes	HvCCA1	HvLHY	HORVU7Hr1G070870	385861846-385872384	circadian clock associated 1			SCRI_RS_206751	385856730	74.9	910.31
7H	yes	HvCMF7		HORVU7Hr1G097630	592902777-592905464	chloroplast import apparatus 2	SCRI_RS_143884	592904851			89.9	925.31
7H	yes	HvZTLa		HORVU7Hr1G099010	599452510-599458197	Kelch repeat-containing F-box family protein	SCRI_RS_7974	599454010			95.26	930.67

## Sheet: Table S7
Supplementary Table 7. List of markers with XtX, heterozygosity, and LD values for each SNP, and in 4 cM sliding windows.
						single SNP				4cM window
SNPidentifier	chr	cM	cM-cumulative	bp		XtX-BayPass	LD-rS2	Heterozygosity		XtX-BayPass	LD-rS2	Heterozygosity
3258773F0	1	0	0	47954		3.11772		0.09675		3.62	0.185512	0.26
3256790F0	1	0	0	51877		1.97246		0.40842		3.62	0.185512	0.26
BOPA2_12_10420	1	0	0	71604		3.13896		0.49544		3.62	0.185512	0.26
BOPA1_3107-422	1	0	0	71803		2.64646		0.19768		3.62	0.185512	0.26
SCRI_RS_204276	1	0	0	248471		2.15351	0.185512	0.39121		3.62	0.185512	0.26
3256733F0	1	0	0	263576		4.96604	0.222846	0.10363		3.62	0.222846	0.26
3255561F0	1	0	0	263641		5.34915	0.189027	0.1101		3.62	0.189027	0.26
BOPA1_2511-533	1	0	0	263704		5.39434	0.195984	0.10498		3.62	0.195984	0.26
BOPA2_12_30653	1	0	0	272757		2.09642	0.193344	0.32643		3.62	0.193344	0.26
SCRI_RS_180989	1	0	0	274548		2.56558	0.172706	0.24515		3.62	0.172706	0.26
SCRI_RS_227491	1	0	0	289778		2.14587	0.136446	0.35465		3.62	0.136446	0.26
SCRI_RS_149838	1	0	0	291055		2.33525	0.107076	0.35465		3.62	0.107076	0.26
SCRI_RS_169369	1	0	0	294904		3.67885	0.106715	0.0832		3.62	0.106715	0.26
BOPA1_7174-365	1	0	0	479292		2.84393	0.0899864	0.4196		3.62	0.0899864	0.26
BOPA2_12_30969	1	0	0	977975		2.9252	0.0989342	0.50188		3.62	0.0989342	0.26
BOPA2_12_30968	1	0	0	978077		4.33447	0.0671483	0.04846		3.62	0.0671483	0.26
BOPA1_8670-388	1	0	0	979555		5.61666	0.0551496	0.21662		3.62	0.0551496	0.26
SCRI_RS_120059	1	0	0	1025778		6.33283	0.0482151	0.32643		3.62	0.0482151	0.26
3256686F0	1	0	0	1041487		2.98436	0.0390022	0.49897		3.62	0.0390022	0.26
SCRI_RS_142714	1	0	0	1275388		5.76586	0.0376318	0.2795		3.62	0.0376318	0.26
BOPA1_6195-2137	1	3.8	3.8	1431819		3.8059	0.0519768	0.49989		3.26	0.0519768	0.29
BOPA2_12_30715	1	3.8	3.8	1562187		4.85268	0.0752081	0.4196		3.26	0.0752081	0.29
BOPA2_12_30945	1	3.8	3.8	1913963				0.01235				0.29
BOPA1_3220-723	1	3.8	3.8	1914034		3.37824	0.0690667	0.33932		3.26	0.0690667	0.29
BOPA2_12_30944	1	3.8	3.8	1914119		4.53961	0.0656639	0.3742		3.26	0.0656639	0.29
SCRI_RS_107687	1	4.4	4.4	2471932		3.499	0.0701151	0.33525		3.18	0.0701151	0.3
BOPA2_12_11311	1	4.4	4.4	2477655				0.01235				0.3
SCRI_RS_161137	1	4.4	4.4	2586166		2.32362	0.064887	0.49752		3.18	0.064887	0.3
3254693F0	1	5	5	3650405		3.97096	0.0572549	0.23449		3.22	0.0572549	0.28
SCRI_RS_232577	1	5	5	3666994		3.23763	0.0526785	0.46847		3.22	0.0526785	0.28
SCRI_RS_60293	1	5	5	4131433		3.45928	0.0419085	0.45279		3.22	0.0419085	0.28
SCRI_RS_66630	1	5	5	4164555		3.29749	0.0326361	0.50119		3.22	0.0326361	0.28
3262450F0	1	5	5	4183136		4.28389	0.0271977	0.14293		3.22	0.0271977	0.28
SCRI_RS_149683	1	5	5	4190698		3.18971	0.0434586	0.25034		3.22	0.0434586	0.28
BOPA2_12_10636	1	5	5	4285601		1.46131	0.0438267	0.20834		3.22	0.0438267	0.28
BOPA2_12_10410	1	5	5	4312839				0.01235				0.28
SCRI_RS_194326	1	5	5	4405342		4.00269	0.032093	0.18902		3.22	0.032093	0.28
BOPA2_12_31144	1	5	5	4654043				0.2795				0.28
BOPA1_4456-443	1	5	5	4657264				0.44608				0.28
SCRI_RS_206684	1	5	5	4676419		1.64062	0.0344404	0.35465		3.22	0.0344404	0.28
SCRI_RS_207257	1	5	5	4677444		1.71207	0.0616879	0.43862		3.22	0.0616879	0.28
3255449F0	1	5	5	4770624				0.14978				0.28
3258965F0	1	5	5	4960993				0.18365				0.28
SCRI_RS_139538	1	5	5	5010595		2.72511	0.0612036	0.18012		3.22	0.0612036	0.28
SCRI_RS_198544	1	6.2	6.2	5506163		1.84011	0.0557623	0.42458		2.99	0.0557623	0.27
3256606F0	1	6.8	6.8	5766731				0.12895				0.26
BOPA2_12_30933	1	6.8	6.8	5770534		3.50463	0.0559202	0.15888		2.97	0.0559202	0.26
BOPA2_12_11011	1	6.8	6.8	5770561		3.69202	0.0404334	0.11656		2.97	0.0404334	0.26
3261770F0	1	7.39	7.39	5936942				0.14584				0.22
3255298F0	1	7.39	7.39	5940791				0.44259				0.22
3257340F0	1	8.6	8.6	6247678		2.49411	0.0513301	0.11285		3.13	0.0513301	0.25
SCRI_RS_162524	1	9.79	9.79	6690386		2.84092	0.051831	0.50242		3.06	0.051831	0.32
3259027F0	1	9.79	9.79	6995224		3.31282	0.0502275	0.23578		3.06	0.0502275	0.32
BOPA1_6949-895	1	9.79	9.79	7137755		1.87795	0.0261424	0.21662		3.06	0.0261424	0.32
BOPA1_7372-1253	1	9.79	9.79	7229086		4.17224	0.0378287	0.47429		3.06	0.0378287	0.32
SCRI_RS_184274	1	10.99	10.99	7471314		2.81461	0.0455108	0.31899		3.38	0.0455108	0.27
3261240F0	1	10.99	10.99	7713777				0.40579				0.27
SCRI_RS_224686	1	10.99	10.99	7844088		2.34198	0.0436969	0.25397		3.38	0.0436969	0.27
SCRI_RS_165792	1	11.59	11.59	8352955		3.00006	0.0560541	0.50188		3.38	0.0560541	0.27
SCRI_RS_222250	1	11.59	11.59	8354874		3.05053	0.0457845	0.40917		3.38	0.0457845	0.27
BOPA2_12_31149	1	11.59	11.59	8468525		4.71485	0.0483997	0.06019		3.38	0.0483997	0.27
3259989F0	1	12.18	12.18	8491535				0.10344				0.25
3255064F0	1	12.18	12.18	8491600				0.20572				0.25
SCRI_RS_134663	1	12.18	12.18	8914491				0.01235				0.25
BOPA2_12_30918	1	12.18	12.18	8935965		4.26751	0.0583144	0.44006		3.5	0.0583144	0.25
BOPA2_12_30919	1	12.18	12.18	8936362		5.00458	0.0515993	0.32643		3.5	0.0515993	0.25
3254920F0	1	12.18	12.18	9080345		3.14814	0.0405078	0.06364		3.5	0.0405078	0.25
SCRI_RS_119312	1	12.18	12.18	9160436		2.34695	0.0348197	0.39969		3.5	0.0348197	0.25
BOPA2_12_30950	1	12.18	12.18	9161265		3.64721	0.0419017	0.13803		3.5	0.0419017	0.25
BOPA2_12_30952	1	12.18	12.18	9161406		4.1425	0.046538	0.04876		3.5	0.046538	0.25
3259613F0	1	12.18	12.18	9255616				0.34457				0.25
3256681F0	1	14.64	14.64	9940061		1.37598	0.0420347	0.17393		3.34	0.0420347	0.25
SCRI_RS_148733	1	14.64	14.64	10236763		6.08112	0.0608453	0.41446		3.34	0.0608453	0.25
3255940F0	1	14.64	14.64	10246898		2.76434	0.0644974	0.13114		3.34	0.0644974	0.25
3255400F0	1	14.64	14.64	10259351		1.60866	0.063756	0.19883		3.34	0.063756	0.25
3257148F0	1	15.24	15.24	10636559		3.54378	0.0583643	0.18564		3.5	0.0583643	0.25
BOPA2_12_30588	1	14.64	14.64	10747524		3.23844	0.0497313	0.06019		3.34	0.0497313	0.25
SCRI_RS_164150	1	14.64	14.64	10747689		5.14886	0.0344345	0.27114		3.34	0.0344345	0.25
3256188F0	1	15.24	15.24	10961789				0.21899				0.25
SCRI_RS_130600	1	16.46	16.46	11457803				0.30366				0.24
SCRI_RS_130592	1	16.46	16.46	11458105				0.49752				0.24
3262753F0	1	16.46	16.46	11520556				0.16101				0.24
SCRI_RS_157757	1	16.46	16.46	11547669		2.99347	0.0267651	0.4196		3.36	0.0267651	0.24
SCRI_RS_205669	1	17.06	17.06	12075564		4.75664	0.0304118	0.07308		3.03	0.0304118	0.26
SCRI_RS_189465	1	17.06	17.06	12227489				0.4472				0.26
3256896F0	1	17.66	17.66	12287070		3.27539	0.038077	0.03946		3.03	0.038077	0.26
SCRI_RS_152464	1	17.66	17.66	12442663		2.69841	0.0425439	0.42941		3.03	0.0425439	0.26
SCRI_RS_13972	1	17.66	17.66	12445150		4.40202	0.0398952	0.06019		3.03	0.0398952	0.26
BOPA2_12_30948	1	17.66	17.66	12554417		1.72742	0.0479303	0.43862		3.03	0.0479303	0.26
BOPA1_4473-309	1	17.66	17.66	12554657		2.37439	0.0396345	0.17294		3.03	0.0396345	0.26
SCRI_RS_169668	1	17.66	17.66	12949643		4.46264	0.0409414	0.14938		3.03	0.0409414	0.26
3262643F0	1	18.27	18.27	13306249				0.19368				0.26
BOPA1_2496-1916	1	18.86	18.86	13581687		3.2217	0.0376047	0.45762		3.03	0.0376047	0.24
SCRI_RS_189506	1	18.86	18.86	13588232		2.13822	0.0407809	0.4429		3.03	0.0407809	0.24
BOPA2_12_30876	1	18.86	18.86	13602797		1.52484	0.0446148	0.23618		3.03	0.0446148	0.24
BOPA2_12_30877	1	18.86	18.86	13602960		2.81878	0.0474805	0.10559		3.03	0.0474805	0.24
SCRI_RS_141877	1	19.46	19.46	13727357		2.95511	0.0557844	0.10748		2.87	0.0557844	0.24
3259890F0	1	23.09	23.09	14003955				0.21899				0.22
3260019F0	1	25.48	25.48	14371325				0.46607				0.35
SCRI_RS_124926	1	25.48	25.48	14371373		1.98171	0.0753801	0.47826		2.63	0.0753801	0.35
BOPA1_6792-1945	1	25.48	25.48	14374802		1.71871	0.108766	0.46254		2.63	0.108766	0.35
3255957F0	1	25.48	25.48	14597859		2.4118	0.110788	0.06284		2.63	0.110788	0.35
SCRI_RS_182603	1	25.48	25.48	15065104		3.51602	0.103521	0.50242		2.63	0.103521	0.35
3258704F0	1	25.48	25.48	15066072				0.44263				0.35
SCRI_RS_169091	1	25.48	25.48	15066510		3.79804	0.121859	0.50295		2.63	0.121859	0.35
3260281F0	1	25.48	25.48	15066941				0.50315				0.35
SCRI_RS_153360	1	25.48	25.48	15599170		2.09977	0.111838	0.48348		2.63	0.111838	0.35
BOPA1_4226-570	1	25.48	25.48	15607451		3.16996	0.122235	0.49125		2.63	0.122235	0.35
3261308F0	1	25.48	25.48	15623048				0.3644				0.35
SCRI_RS_14227	1	25.48	25.48	15691877		4.60601	0.124624	0.43862		2.63	0.124624	0.35
SCRI_RS_122490	1	25.48	25.48	16449788		1.85732	0.129344	0.31899		2.63	0.129344	0.35
SCRI_RS_88375	1	25.48	25.48	16450705		2.27274	0.165932	0.30366		2.63	0.165932	0.35
SCRI_RS_150226	1	25.48	25.48	16644430		2.26605	0.177015	0.29576		2.63	0.177015	0.35
BOPA2_12_30241	1	25.48	25.48	17000685		1.87558	0.22743	0.19876		2.63	0.22743	0.35
SCRI_RS_217160	1	25.48	25.48	17199794		1.81266	0.24257	0.32643		2.63	0.24257	0.35
SCRI_RS_151047	1	25.48	25.48	17341648		1.76242	0.211639	0.3114		2.63	0.211639	0.35
SCRI_RS_235243	1	25.48	25.48	17566650		4.20676	0.249016	0.48585		2.63	0.249016	0.35
BOPA1_1906-429	1	25.48	25.48	17571032				0.47989				0.35
BOPA1_2901-1137	1	25.48	25.48	17583221		1.5567	0.238188	0.2613		2.63	0.238188	0.35
SCRI_RS_154811	1	26.08	26.08	17902634		1.88271	0.239186	0.24515		2.63	0.239186	0.35
3260829F0	1	26.08	26.08	17904287		2.52446	0.183977	0.2534		2.63	0.183977	0.35
SCRI_RS_117492	1	26.08	26.08	17908422		3.29414	0.14743	0.29576		2.63	0.14743	0.35
SCRI_RS_155382	1	26.08	26.08	18358121		2.76223	0.133398	0.39813		2.63	0.133398	0.35
BOPA1_5318-436	1	26.08	26.08	18359804		3.95196	0.105152	0.40218		2.63	0.105152	0.35
3256242F0	1	27.28	27.28	18565044		3.7169	0.0771691	0.10943		2.7	0.0771691	0.36
SCRI_RS_123187	1	27.28	27.28	18664395		1.49961	0.0582296	0.16908		2.7	0.0582296	0.36
3259063F0	1	27.28	27.28	18664501				0.01418				0.36
BOPA1_5194-1118	1	28.49	28.49	18807476		3.32807	0.0761154	0.45762		2.9	0.0761154	0.29
3256110F0	1	29.08	29.08	18920118		2.49378	0.0722986	0.36581		2.84	0.0722986	0.28
SCRI_RS_176084	1	29.08	29.08	19122668		2.10013	0.0848264	0.24242		2.84	0.0848264	0.28
BOPA1_6081-850	1	29.08	29.08	19370669		2.56124	0.0759275	0.50307		2.84	0.0759275	0.28
3261945F0	1	29.08	29.08	19402089		4.58826	0.087279	0.45312		2.84	0.087279	0.28
SCRI_RS_239784	1	30.88	30.88	19951762		2.71973	0.0765572	0.22826		3.33	0.0765572	0.36
SCRI_RS_150500	1	30.88	30.88	20170988		2.59022	0.0584138	0.23618		3.33	0.0584138	0.36
BOPA2_12_31276	1	31.48	31.48	20336462		4.3282	0.0542567	0.50217		3.34	0.0542567	0.36
3259986F0	1	31.48	31.48	20345910		3.51092	0.0633757	0.47014		3.34	0.0633757	0.36
3258705F0	1	31.48	31.48	20346326		5.11887	0.0755457	0.12686		3.34	0.0755457	0.36
3262103F0	1	32.07	32.07	22018879				0.41393				0.38
3258865F0	1	33.29	33.29	22142744		3.2655	0.0733828	0.47386		3.89	0.0733828	0.41
SCRI_RS_232660	1	33.29	33.29	22174742		1.95287	0.0719326	0.38402		3.89	0.0719326	0.41
SCRI_RS_128285	1	32.07	32.07	22176752		3.24874	0.058966	0.41446		3.61	0.058966	0.38
BOPA1_3751-1136	1	33.9	33.9	22567987		5.78898	0.0896904	0.50261		3.47	0.0896904	0.35
3260373F0	1	35.11	35.11	23050858				0.38629				0.32
BOPA1_5346-1587	1	35.72	35.72	23815933		2.57149	0.0838379	0.46126		4.82	0.0838379	0.32
SCRI_RS_161702	1	35.72	35.72	24025089		3.96984	0.081255	0.20834		4.82	0.081255	0.32
3255931F0	1	35.72	35.72	24025466		2.28012	0.058723	0.04998		4.82	0.058723	0.32
3256342F0	1	35.72	35.72	24026486		4.65135	0.0834085	0.21293		4.82	0.0834085	0.32
3254725F0	1	36.33	36.33	24393659		5.91687	0.0998813	0.14126		4.89	0.0998813	0.26
3256197F0	1	36.33	36.33	24397611				0.26726				0.26
3256721F0	1	36.33	36.33	24529866		5.77525	0.120663	0.27813		4.89	0.120663	0.26
3257507F0	1	36.33	36.33	24645388		3.94276	0.132417	0.31742		4.89	0.132417	0.26
3262710F0	1	36.33	36.33	24712407		3.09079	0.120673	0.43969		4.89	0.120673	0.26
3261999F0	1	36.94	36.94	25046084		4.14733	0.143969	0.22876		4.89	0.143969	0.26
3257611F0	1	36.94	36.94	25339146		6.22611	0.117612	0.4217		4.89	0.117612	0.26
BOPA1_6238-243	1	36.94	36.94	27636809		7.03763	0.135437	0.38647		4.89	0.135437	0.26
BOPA1_2151-1310	1	36.94	36.94	27866665		6.74526	0.114936	0.24643		4.89	0.114936	0.26
BOPA2_12_31177	1	37.55	37.55	28644802		5.3552	0.102096	0.49206		4.43	0.102096	0.27
SCRI_RS_198854	1	38.16	38.16	29082374		4.67796	0.133088	0.0368		4.67	0.133088	0.28
SCRI_RS_222748	1	38.16	38.16	29082374		4.43835	0.102671	0.0368		4.67	0.102671	0.28
3256483F0	1	38.16	38.16	30093724		8.6691	0.0856572	0.34056		4.67	0.0856572	0.28
3255744F0	1	38.16	38.16	30191691		4.77375	0.104726	0.11933		4.67	0.104726	0.28
BOPA2_12_30817	1	38.16	38.16	30299219		3.79643	0.10083	0.10559		4.67	0.10083	0.28
3262345F0	1	39.36	39.36	31027820				0.47336				0.26
BOPA2_12_11498	1	39.36	39.36	31354206		4.0185	0.0580406	0.06019		4.12	0.0580406	0.26
3258575F0	1	39.36	39.36	31644926				0.15385				0.26
BOPA2_12_30336	1	39.36	39.36	31676983		1.75575	0.0607826	0.50303		4.12	0.0607826	0.26
SCRI_RS_114047	1	39.36	39.36	31685224		2.21926	0.0774635	0.49935		4.12	0.0774635	0.26
SCRI_RS_193392	1	39.36	39.36	31685523		1.50221	0.0913224	0.24515		4.12	0.0913224	0.26
SCRI_RS_153785	1	41.87	41.87	33444953		1.96483	0.150049	0.50217		3.05	0.150049	0.35
SCRI_RS_170878	1	41.87	41.87	33847142		2.4508	0.189537	0.50188		3.05	0.189537	0.35
SCRI_RS_170869	1	41.87	41.87	33847905		3.21031	0.198314	0.46254		3.05	0.198314	0.35
3262329F0	1	41.87	41.87	33854739		1.63292	0.25515	0.24516		3.05	0.25515	0.35
BOPA1_5381-1950	1	41.87	41.87	34087806		2.51247	0.255732	0.50155		3.05	0.255732	0.35
SCRI_RS_189483	1	41.87	41.87	35725088		3.60665	0.28397	0.40917		3.05	0.28397	0.35
SCRI_RS_189197	1	41.87	41.87	35727463		3.26553	0.267116	0.34085		3.05	0.267116	0.35
3255107F0	1	42.46	42.46	35961910				0.45212				0.32
SCRI_RS_140837	1	42.46	42.46	36073864		3.86633	0.274566	0.47826		3.2	0.274566	0.32
SCRI_RS_184784	1	42.46	42.46	36171089		3.50294	0.337587	0.13803		3.2	0.337587	0.32
SCRI_RS_11615	1	43.65	43.65	36439667		3.20273	0.320671	0.39969		3.58	0.320671	0.28
SCRI_RS_189637	1	43.65	43.65	36457893		4.05888	0.288179	0.46929		3.58	0.288179	0.28
SCRI_RS_205816	1	43.65	43.65	36460502		3.34892	0.358325	0.40917		3.58	0.358325	0.28
SCRI_RS_160545	1	43.06	43.06	36462673		3.91147	0.3197	0.45127		3.59	0.3197	0.34
BOPA1_2314-1412	1	43.65	43.65	36687120		2.66622	0.335927	0.46808		3.58	0.335927	0.28
SCRI_RS_147042	1	43.65	43.65	36948379		4.01243	0.307552	0.49015		3.58	0.307552	0.28
BOPA1_409-1643	1	43.65	43.65	37114530		3.92749	0.236744	0.49307		3.58	0.236744	0.28
3256720F0	1	43.65	43.65	37114986		3.1039	0.270885	0.40352		3.58	0.270885	0.28
SCRI_RS_187264	1	43.65	43.65	37165204		2.64026	0.262603	0.25397		3.58	0.262603	0.28
SCRI_RS_183171	1	43.65	43.65	37378767		2.73146	0.265975	0.25397		3.58	0.265975	0.28
BOPA1_6382-396	1	43.65	43.65	37694422		4.24254	0.273923	0.12737		3.58	0.273923	0.28
SCRI_RS_141140	1	43.65	43.65	38111976		2.66395	0.280802	0.25397		3.58	0.280802	0.28
BOPA1_6720-641	1	43.65	43.65	39019823		4.09464	0.283411	0.13724		3.58	0.283411	0.28
3256371F0	1	43.65	43.65	39024663		2.62831	0.263987	0.43997		3.58	0.263987	0.28
3254879F0	1	43.65	43.65	39306570		2.43141	0.280704	0.07782		3.58	0.280704	0.28
SCRI_RS_9480	1	43.65	43.65	39310982		2.52414	0.313194	0.43862		3.58	0.313194	0.28
SCRI_RS_199179	1	43.65	43.65	39312522		2.71551	0.261427	0.46179		3.58	0.261427	0.28
SCRI_RS_199178	1	43.65	43.65	39314072		3.09967	0.264625	0.49015		3.58	0.264625	0.28
SCRI_RS_132461	1	43.65	43.65	39913353		2.52001	0.187451	0.45518		3.58	0.187451	0.28
3259485F0	1	43.65	43.65	40476185		2.37489	0.182081	0.07398		3.58	0.182081	0.28
3261371F0	1	43.65	43.65	41849419		2.12924	0.141299	0.27815		3.58	0.141299	0.28
SCRI_RS_214559	1	43.65	43.65	41878358		2.58957	0.129472	0.4196		3.58	0.129472	0.28
3259769F0	1	43.65	43.65	44683850		3.90794	0.134173	0.07585		3.58	0.134173	0.28
3255784F0	1	43.65	43.65	45723576		3.76144	0.161232	0.26139		3.58	0.161232	0.28
BOPA2_12_10314	1	43.65	43.65	46538942		2.27316	0.17406	0.29576		3.58	0.17406	0.28
3255649F0	1	44.25	44.25	48269275		2.63027	0.170031	0.13193		3.72	0.170031	0.27
BOPA2_12_20641	1	44.25	44.25	52769806		3.66476	0.158224	0.13803		3.72	0.158224	0.27
3256743F0	1	44.25	44.25	54434257		4.9327	0.123623	0.08522		3.72	0.123623	0.27
BOPA1_ABC12199-1-1-25	1	44.25	44.25	57233116		4.83262	0.119226	0.09447		3.72	0.119226	0.27
BOPA2_12_10491	1	44.25	44.25	57891045		4.99004	0.143207	0.09447		3.72	0.143207	0.27
3260790F0	1	44.84	44.84	59271260				0.03946				0.27
3258174F0	1	44.84	44.84	59535372		6.941	0.147326	0.44441		3.72	0.147326	0.27
SCRI_RS_221759	1	44.84	44.84	59714197		6.80946	0.138503	0.47655		3.72	0.138503	0.27
BOPA1_2407-1771	1	44.84	44.84	59789517		4.13678	0.121196	0.46126		3.72	0.121196	0.27
3258075F0	1	44.84	44.84	59790376		8.58216	0.169367	0.37742		3.72	0.169367	0.27
BOPA1_2265-363	1	44.84	44.84	61119206		3.95049	0.2142	0.25267		3.72	0.2142	0.27
BOPA1_3710-852	1	44.84	44.84	64114021		4.48997	0.190011	0.30993		3.72	0.190011	0.27
BOPA2_12_31467	1	44.84	44.84	66850994		3.88996	0.189582	0.39238		3.72	0.189582	0.27
SCRI_RS_151764	1	44.84	44.84	67297834		3.79348	0.190643	0.36784		3.72	0.190643	0.27
BOPA2_12_30683	1	44.84	44.84	69960509		3.94154	0.190706	0.36784		3.72	0.190706	0.27
3259734F0	1	44.84	44.84	70419347				0.2935				0.27
3261276F0	1	44.84	44.84	73930122				0.34457				0.27
SCRI_RS_188937	1	44.84	44.84	74326051		4.33067	0.174463	0.49206		3.72	0.174463	0.27
SCRI_RS_182631	1	44.84	44.84	74327802		4.29629	0.161836	0.49206		3.72	0.161836	0.27
3258413F0	1	44.84	44.84	74337535		3.40686	0.175967	0.50192		3.72	0.175967	0.27
3261635F0	1	45.44	45.44	74545253		5.9656	0.226646	0.1101		3.73	0.226646	0.27
BOPA1_8166-525	1	45.44	45.44	76992383		5.71473	0.299215	0.45762		3.73	0.299215	0.27
BOPA2_12_11301	1	45.44	45.44	77985055		5.58636	0.366713	0.12737		3.73	0.366713	0.27
SCRI_RS_160916	1	45.44	45.44	78702738		5.92794	0.460772	0.45894		3.73	0.460772	0.27
3262551F0	1	45.44	45.44	79584688		5.4129	0.532982	0.45863		3.73	0.532982	0.27
3255793F0	1	45.44	45.44	80265063		2.36121	0.647764	0.50155		3.73	0.647764	0.27
BOPA2_12_10235	1	45.44	45.44	80265594		5.90508	0.624043	0.45894		3.73	0.624043	0.27
SCRI_RS_85918	1	45.44	45.44	80293004		2.59889	0.78602	0.50035		3.73	0.78602	0.27
SCRI_RS_85917	1	45.44	45.44	80293631		2.53556	0.755438	0.50035		3.73	0.755438	0.27
BOPA1_ABC02639-1-4-370	1	45.44	45.44	80434357		2.45243	0.75209	0.5008		3.73	0.75209	0.27
3257353F0	1	45.44	45.44	80471754				0.50233				0.27
BOPA1_5019-879	1	45.44	45.44	81225834		3.9448	0.743718	0.46808		3.73	0.743718	0.27
BOPA2_12_30796	1	45.44	45.44	84338656		5.97403	0.758258	0.45894		3.73	0.758258	0.27
3256951F0	1	45.44	45.44	86132169				0.23432				0.27
3258895F0	1	45.44	45.44	88073592		3.91022	0.756446	0.47436		3.73	0.756446	0.27
BOPA1_ConsensusGBS0342-1	1	45.44	45.44	88883158		4.29803	0.721538	0.47716		3.73	0.721538	0.27
SCRI_RS_82327	1	45.44	45.44	89130502		4.51701	0.718424	0.47542		3.73	0.718424	0.27
BOPA1_3444-1044	1	45.44	45.44	92433337		3.96223	0.778948	0.47989		3.73	0.778948	0.27
SCRI_RS_17924	1	45.44	45.44	94329133		4.27393	0.811539	0.47826		3.73	0.811539	0.27
3257895F0	1	45.44	45.44	95028839		5.14252	0.797654	0.41156		3.73	0.797654	0.27
BOPA2_12_30438	1	45.44	45.44	98026401		5.68241	0.794241	0.41446		3.73	0.794241	0.27
SCRI_RS_139785	1	45.44	45.44	98738291		2.23084	0.632841	0.49689		3.73	0.632841	0.27
BOPA2_12_10159	1	45.44	45.44	98741999		5.49415	0.483025	0.41446		3.73	0.483025	0.27
3255531F0	1	45.44	45.44	100800495		5.19031	0.361772	0.40514		3.73	0.361772	0.27
3255319F0	1	45.44	45.44	100829460		5.31768	0.254181	0.40922		3.73	0.254181	0.27
SCRI_RS_149971	1	45.44	45.44	103520408		3.74965	0.198257	0.07177		3.73	0.198257	0.27
BOPA2_12_30436	1	45.44	45.44	109055439				0.02454				0.27
BOPA1_8613-278	1	45.44	45.44	116969374		4.48213	0.198368	0.15978		3.73	0.198368	0.27
BOPA2_12_30762	1	45.44	45.44	130506820				0.02454				0.27
BOPA2_12_30498	1	45.44	45.44	185736930		3.30275	0.22815	0.01235		3.73	0.22815	0.27
BOPA2_12_10506	1	45.44	45.44	243566435				0.03658				0.27
BOPA1_ABC14148-1-1-177	1	45.44	45.44	261773497		2.40011	0.200546	0.09447		3.73	0.200546	0.27
3257970F0	1	45.44	45.44	262046809		2.46604	0.207106	0.09192		3.73	0.207106	0.27
3256981F0	1	45.44	45.44	264144741		2.45915	0.269513	0.09914		3.73	0.269513	0.27
BOPA1_4511-1878	1	45.44	45.44	273000090				0.02439				0.27
3259405F0	1	45.44	45.44	280300362		2.81128	0.298572	0.10166		3.73	0.298572	0.27
SCRI_RS_167505	1	45.44	45.44	289374163		6.04289	0.332519	0.45894		3.73	0.332519	0.27
BOPA1_3217-929	1	45.44	45.44	303519191		2.38026	0.306055	0.5008		3.73	0.306055	0.27
BOPA2_12_30306	1	45.44	45.44	303945793		2.73854	0.288259	0.10621		3.73	0.288259	0.27
3255402F0	1	45.44	45.44	304752459		2.08568	0.32057	0.48762		3.73	0.32057	0.27
3257364F0	1	45.44	45.44	312611973		1.99578	0.407456	0.50009		3.73	0.407456	0.27
3261656F0	1	45.44	45.44	312896016		2.84562	0.445492	0.07444		3.73	0.445492	0.27
SCRI_RS_193640	1	45.44	45.44	313065010		2.3926	0.370749	0.50119		3.73	0.370749	0.27
SCRI_RS_141511	1	45.44	45.44	314034351		2.25497	0.390042	0.50188		3.73	0.390042	0.27
BOPA1_2851-848	1	45.44	45.44	314308308		2.2493	0.401245	0.50155		3.73	0.401245	0.27
3258601F0	1	45.44	45.44	315068816		3.0024	0.424305	0.09675		3.73	0.424305	0.27
BOPA2_12_30562	1	45.44	45.44	315508320		2.90126	0.467946	0.10559		3.73	0.467946	0.27
3257786F0	1	45.44	45.44	315601034		2.74541	0.556814	0.07936		3.73	0.556814	0.27
3255994F0	1	45.44	45.44	316711843		2.82069	0.694118	0.09253		3.73	0.694118	0.27
BOPA1_4163-1786	1	45.44	45.44	317349387		3.11106	0.884426	0.10498		3.73	0.884426	0.27
BOPA2_12_30043	1	45.44	45.44	317349922		2.88514	0.919511	0.10559		3.73	0.919511	0.27
BOPA2_12_10300	1	45.44	45.44	321396686		2.98167	0.919511	0.10559		3.73	0.919511	0.27
3260607F0	1	45.44	45.44	321879052				0.01538				0.27
3262947F0	1	45.44	45.44	322116760		2.88166	0.94037	0.08574		3.73	0.94037	0.27
BOPA1_ABC11913-1-1-104	1	45.44	45.44	322117069		3.10889	0.759279	0.10498		3.73	0.759279	0.27
BOPA1_7090-1260	1	45.44	45.44	324191629		2.7114	0.587348	0.10498		3.73	0.587348	0.27
BOPA2_12_30404	1	45.44	45.44	324791520		3.18851	0.468563	0.10559		3.73	0.468563	0.27
BOPA1_1866-866	1	45.44	45.44	324791580		2.85801	0.400299	0.10498		3.73	0.400299	0.27
3257726F0	1	45.44	45.44	325182921				0.11002				0.27
BOPA2_12_31381	1	45.44	45.44	325808116		3.58615	0.402469	0.48094		3.73	0.402469	0.27
3254767F0	1	45.44	45.44	328623864		1.88482	0.440051	0.47311		3.73	0.440051	0.27
SCRI_RS_124377	1	45.44	45.44	328628361		1.86456	0.530804	0.47826		3.73	0.530804	0.27
3257013F0	1	45.44	45.44	330111075		2.06446	0.530804	0.47436		3.73	0.530804	0.27
SCRI_RS_143927	1	45.44	45.44	330477948		1.96393	0.674727	0.47826		3.73	0.674727	0.27
SCRI_RS_189586	1	45.44	45.44	330769938		1.86802	0.78633	0.47826		3.73	0.78633	0.27
BOPA2_12_31208	1	45.44	45.44	331415918		1.87241	0.617333	0.47826		3.73	0.617333	0.27
SCRI_RS_138691	1	45.44	45.44	333135499		3.20408	0.471807	0.10559		3.73	0.471807	0.27
SCRI_RS_186830	1	45.44	45.44	334925217		1.83932	0.380059	0.47826		3.73	0.380059	0.27
SCRI_RS_213103	1	45.44	45.44	339655638		1.83524	0.333652	0.47826		3.73	0.333652	0.27
3256390F0	1	45.44	45.44	341307807				0.48372				0.27
3258835F0	1	45.44	45.44	342779783				0.3223				0.27
3256462F0	1	45.44	45.44	343034794		2.01248	0.333237	0.3351		3.73	0.333237	0.27
SCRI_RS_155439	1	45.44	45.44	345351499		1.45517	0.293519	0.34783		3.73	0.293519	0.27
SCRI_RS_132604	1	45.44	45.44	346195094		2.53594	0.340882	0.4472		3.73	0.340882	0.27
3257965F0	1	45.44	45.44	346195922		2.51762	0.374353	0.43366		3.73	0.374353	0.27
SCRI_RS_7197	1	45.44	45.44	346196715		2.48165	0.4634	0.4472		3.73	0.4634	0.27
SCRI_RS_236235	1	45.44	45.44	347387228		2.42023	0.394281	0.44299		3.73	0.394281	0.27
3255542F0	1	45.44	45.44	347387349		4.43813	0.350467	0.36257		3.73	0.350467	0.27
3261977F0	1	45.44	45.44	347389657		4.07627	0.288877	0.35632		3.73	0.288877	0.27
3259299F0	1	45.44	45.44	347389796		4.41202	0.331902	0.36096		3.73	0.331902	0.27
3259829F0	1	45.44	45.44	347700929				0.1814				0.27
SCRI_RS_151874	1	45.44	45.44	347774856		4.53872	0.31899	0.16908		3.73	0.31899	0.27
BOPA2_12_10938	1	45.44	45.44	348204418		2.87277	0.235758	0.09447		3.73	0.235758	0.27
BOPA2_12_30592	1	45.44	45.44	348209647		4.4543	0.229156	0.16908		3.73	0.229156	0.27
3258774F0	1	45.44	45.44	348209795		4.65131	0.19752	0.35462		3.73	0.19752	0.27
SCRI_RS_230133	1	45.44	45.44	348551817		5.97383	0.210294	0.10559		3.73	0.210294	0.27
SCRI_RS_216058	1	45.44	45.44	349284009		4.47972	0.203233	0.02454		3.73	0.203233	0.27
BOPA1_ConsensusGBS0371-2	1	45.44	45.44	349489591		4.25687	0.226256	0.16814		3.73	0.226256	0.27
BOPA2_12_11209	1	45.44	45.44	350423568		2.69439	0.158372	0.15888		3.73	0.158372	0.27
3259031F0	1	45.44	45.44	350494462		2.6884	0.223877	0.15746		3.73	0.223877	0.27
3261344F0	1	45.44	45.44	351445647		2.80935	0.181398	0.15287		3.73	0.181398	0.27
SCRI_RS_141598	1	45.44	45.44	351864949		4.48572	0.200267	0.16908		3.73	0.200267	0.27
BOPA1_8717-244	1	45.44	45.44	352306393		3.11043	0.185722	0.41294		3.73	0.185722	0.27
SCRI_RS_7813	1	45.44	45.44	352312974		4.61415	0.194219	0.14853		3.73	0.194219	0.27
SCRI_RS_171543	1	45.44	45.44	352318769				0.45894				0.27
SCRI_RS_134850	1	45.44	45.44	352865192		4.07724	0.230213	0.12737		3.73	0.230213	0.27
3259482F0	1	45.44	45.44	353958923		2.28307	0.29364	0.34718		3.73	0.29364	0.27
3260505F0	1	45.44	45.44	353959575		2.34307	0.255938	0.3455		3.73	0.255938	0.27
SCRI_RS_130590	1	45.44	45.44	353968555		4.53183	0.303561	0.14853		3.73	0.303561	0.27
3258207F0	1	45.44	45.44	354319258				0.11957				0.27
3259118F0	1	45.44	45.44	354799750		1.97779	0.320395	0.32821		3.73	0.320395	0.27
3263128F0	1	45.44	45.44	354799815				0.11474				0.27
BOPA1_8224-561	1	45.44	45.44	355285108		2.34012	0.409264	0.38491		3.73	0.409264	0.27
BOPA1_1294-473	1	45.44	45.44	355336786				0.14769				0.27
SCRI_RS_172170	1	45.44	45.44	355819747		4.66617	0.387657	0.18902		3.73	0.387657	0.27
SCRI_RS_189248	1	45.44	45.44	355878513		4.58038	0.463769	0.18902		3.73	0.463769	0.27
BOPA2_12_31134	1	45.44	45.44	357285092		4.58191	0.463413	0.18902		3.73	0.463413	0.27
3255240F0	1	45.44	45.44	357685866		4.77548	0.526447	0.17494		3.73	0.526447	0.27
SCRI_RS_189898	1	45.44	45.44	358149156		4.47602	0.547878	0.14853		3.73	0.547878	0.27
SCRI_RS_163127	1	45.44	45.44	358151775		4.51158	0.536587	0.18012		3.73	0.536587	0.27
SCRI_RS_189920	1	45.44	45.44	358152054		4.45535	0.485477	0.14853		3.73	0.485477	0.27
SCRI_RS_219043	1	45.44	45.44	358992934		4.39819	0.535234	0.14853		3.73	0.535234	0.27
3258335F0	1	45.44	45.44	360030052				0.21898				0.27
SCRI_RS_116685	1	45.44	45.44	360030296		3.04002	0.510212	0.15888		3.73	0.510212	0.27
SCRI_RS_160466	1	45.44	45.44	360035975		4.36592	0.396547	0.14853		3.73	0.396547	0.27
SCRI_RS_158003	1	45.44	45.44	360661363		3.20017	0.345274	0.15978		3.73	0.345274	0.27
SCRI_RS_229932	1	45.44	45.44	360883390		4.5075	0.345275	0.14853		3.73	0.345275	0.27
3259698F0	1	45.44	45.44	360883892		6.05671	0.271361	0.20595		3.73	0.271361	0.27
BOPA2_12_11169	1	45.44	45.44	361246454		2.93915	0.239422	0.17913		3.73	0.239422	0.27
3255467F0	1	45.44	45.44	361649062		2.51442	0.239422	0.13114		3.73	0.239422	0.27
3262999F0	1	45.44	45.44	361650883		4.66905	0.269479	0.10877		3.73	0.269479	0.27
BOPA1_5798-867	1	45.44	45.44	362149079		4.14176	0.22238	0.27812		3.73	0.22238	0.27
SCRI_RS_170542	1	45.44	45.44	362152093		4.27893	0.26911	0.2795		3.73	0.26911	0.27
SCRI_RS_125407	1	45.44	45.44	362736108		4.23694	0.307776	0.14853		3.73	0.307776	0.27
3261575F0	1	45.44	45.44	362986979				0.12625				0.27
3255519F0	1	45.44	45.44	362987044		4.44205	0.312616	0.10812		3.73	0.312616	0.27
BOPA1_4793-777	1	45.44	45.44	364313729		2.70211	0.288865	0.20723		3.73	0.288865	0.27
3261160F0	1	45.44	45.44	364657706		3.67654	0.210636	0.31896		3.73	0.210636	0.27
BOPA1_5297-796	1	45.44	45.44	365007436		3.65344	0.18784	0.3531		3.73	0.18784	0.27
3259527F0	1	45.44	45.44	365008492		3.3968	0.199481	0.03999		3.73	0.199481	0.27
SCRI_RS_153434	1	45.44	45.44	366453212		3.92881	0.26676	0.20094		3.73	0.26676	0.27
SCRI_RS_152642	1	45.44	45.44	366832071		3.90975	0.238601	0.13803		3.73	0.238601	0.27
SCRI_RS_221609	1	45.44	45.44	367456264		3.973	0.204376	0.13803		3.73	0.204376	0.27
SCRI_RS_204810	1	45.44	45.44	367826236		4.53152	0.222552	0.15888		3.73	0.222552	0.27
3258801F0	1	45.44	45.44	368412719				0.03773				0.27
BOPA2_12_30350	1	45.44	45.44	368821928		4.23652	0.274498	0.15888		3.73	0.274498	0.27
BOPA2_12_30522	1	46.04	46.04	370570200		4.66253	0.312365	0.07177		3.97	0.312365	0.27
BOPA2_12_30110	1	45.44	45.44	374864824		5.39535	0.288903	0.20834		3.73	0.288903	0.27
BOPA2_12_30694	1	45.44	45.44	375075186		5.4215	0.251815	0.20834		3.73	0.251815	0.27
BOPA1_4716-1205	1	45.44	45.44	375903079		6.13298	0.231059	0.21662		3.73	0.231059	0.27
BOPA2_12_30406	1	46.04	46.04	376377220		6.04795	0.265878	0.21777		3.97	0.265878	0.27
BOPA1_3689-1101	1	46.04	46.04	376489695		6.53481	0.259027	0.19768		3.97	0.259027	0.27
3263019F0	1	46.04	46.04	377073824		3.20358	0.219059	0.12004		3.97	0.219059	0.27
SCRI_RS_118168	1	46.04	46.04	377585443		6.20776	0.232516	0.45518		3.97	0.232516	0.27
BOPA1_ABC15349-1-1-162	1	46.04	46.04	377780724		5.96505	0.228948	0.45401		3.97	0.228948	0.27
3254750F0	1	47.26	47.26	378437794		5.89831	0.262324	0.15937		3.96	0.262324	0.27
3259801F0	1	47.26	47.26	378568001		3.01289	0.247174	0.44589		3.96	0.247174	0.27
3256749F0	1	47.26	47.26	379185438		3.15347	0.2297	0.46004		3.96	0.2297	0.27
BOPA1_7284-710	1	47.86	47.86	379466089		1.53554	0.163539	0.50307		4.99	0.163539	0.32
BOPA1_ABC13652-1-2-156	1	47.86	47.86	379650978		1.83015	0.153562	0.50311		4.99	0.153562	0.32
BOPA2_12_30786	1	47.86	47.86	380275887		2.81774	0.207446	0.50188		4.99	0.207446	0.32
SCRI_RS_153733	1	47.86	47.86	380291769		3.12537	0.167604	0.16908		4.99	0.167604	0.32
BOPA2_12_30750	1	47.86	47.86	380767307		5.57144	0.183973	0.17913		4.99	0.183973	0.32
SCRI_RS_148600	1	47.86	47.86	380771384		5.60897	0.22812	0.17913		4.99	0.22812	0.32
BOPA1_8743-197	1	47.86	47.86	380928770		5.86387	0.24579	0.17814		4.99	0.24579	0.32
BOPA2_12_30499	1	47.86	47.86	381147581		8.73682	0.342749	0.23618		4.99	0.342749	0.32
BOPA2_12_30478	1	47.86	47.86	381208067		7.88293	0.329033	0.23618		4.99	0.329033	0.32
BOPA1_7800-594	1	47.86	47.86	381326123		8.7278	0.258165	0.24388		4.99	0.258165	0.32
SCRI_RS_198546	1	47.86	47.86	383207579		6.40396	0.230215	0.23618		4.99	0.230215	0.32
3256818F0	1	47.86	47.86	383217528		9.0034	0.250303	0.20431		4.99	0.250303	0.32
SCRI_RS_14834	1	47.86	47.86	384255185		5.76593	0.220595	0.39813		4.99	0.220595	0.32
3261329F0	1	47.86	47.86	385753489		2.58784	0.166169	0.14209		4.99	0.166169	0.32
BOPA2_12_30243	1	48.46	48.46	389343960		3.63966	0.166989	0.28771		4.44	0.166989	0.34
3257490F0	1	48.46	48.46	390254777		3.45868	0.191738	0.31896		4.44	0.191738	0.34
BOPA1_ABC10636-1-4-285	1	48.46	48.46	390693113		3.43108	0.230234	0.3322		4.44	0.230234	0.34
SCRI_RS_167877	1	48.46	48.46	391319442		4.39443	0.196942	0.15888		4.44	0.196942	0.34
BOPA2_12_30348	1	48.46	48.46	392575498		4.97485	0.191731	0.42941		4.44	0.191731	0.34
SCRI_RS_161643	1	48.46	48.46	394199193		8.96268	0.162757	0.48585		4.44	0.162757	0.34
BOPA2_12_30710	1	48.46	48.46	394416671		8.76483	0.177269	0.49206		4.44	0.177269	0.34
3256638F0	1	48.46	48.46	395408910		3.91761	0.195873	0.45419		4.44	0.195873	0.34
3263171F0	1	48.46	48.46	397046859		4.42738	0.215601	0.10877		4.44	0.215601	0.34
BOPA1_2577-1122	1	48.46	48.46	397171583		4.07155	0.187049	0.45264		4.44	0.187049	0.34
3255949F0	1	48.46	48.46	397865171		3.89948	0.198571	0.45167		4.44	0.198571	0.34
BOPA2_12_10198	1	48.46	48.46	401043882		3.91634	0.199255	0.50303		4.44	0.199255	0.34
3257354F0	1	48.46	48.46	401045594		4.31502	0.137611	0.28809		4.44	0.137611	0.34
BOPA2_12_30343	1	49.05	49.05	401872531		3.00429	0.140563	0.36132		4.96	0.140563	0.3
3256979F0	1	49.05	49.05	402544750		3.03841	0.124564	0.3758		4.96	0.124564	0.3
BOPA1_6118-595	1	49.05	49.05	403309729		5.89212	0.148413	0.50261		4.96	0.148413	0.3
SCRI_RS_56976	1	50.24	50.24	406535021		4.1355	0.185682	0.46599		5.02	0.185682	0.3
BOPA1_5402-929	1	50.24	50.24	406535288		1.53953	0.19158	0.16814		5.02	0.19158	0.3
BOPA1_8486-1964	1	50.24	50.24	407009203		1.75755	0.172741	0.24388		5.02	0.172741	0.3
3258765F0	1	50.24	50.24	408743307		1.97505	0.189367	0.27813		5.02	0.189367	0.3
3257024F0	1	50.24	50.24	409177484		1.90627	0.231733	0.26203		5.02	0.231733	0.3
3258982F0	1	50.24	50.24	409823749		3.07464	0.213361	0.49568		5.02	0.213361	0.3
SCRI_RS_1445	1	50.24	50.24	410433583		4.33841	0.164687	0.47542		5.02	0.164687	0.3
SCRI_RS_207335	1	50.24	50.24	410774480		2.06716	0.130315	0.39238		5.02	0.130315	0.3
SCRI_RS_193401	1	50.24	50.24	410776966		4.10336	0.129098	0.47826		5.02	0.129098	0.3
SCRI_RS_100503	1	50.84	50.84	411148969		4.01945	0.172575	0.17913		5	0.172575	0.31
3259982F0	1	50.84	50.84	411156184		7.28563	0.234592	0.25302		5	0.234592	0.31
3261233F0	1	50.84	50.84	411692768		6.90145	0.248263	0.25034		5	0.248263	0.31
3263105F0	1	50.84	50.84	411699684				0.24966				0.31
3261228F0	1	50.84	50.84	411701988				0.06284				0.31
SCRI_RS_138118	1	50.84	50.84	414058696		3.44677	0.314819	0.15888		5	0.314819	0.31
SCRI_RS_201072	1	50.84	50.84	414060818		3.42139	0.297952	0.15888		5	0.297952	0.31
SCRI_RS_165072	1	50.84	50.84	414061724		3.34345	0.32125	0.15888		5	0.32125	0.31
3261444F0	1	50.84	50.84	414865883		4.15045	0.400594	0.14209		5	0.400594	0.31
SCRI_RS_225107	1	50.84	50.84	414865916		4.12505	0.414967	0.17913		5	0.414967	0.31
3257936F0	1	50.84	50.84	415009697		3.44508	0.393901	0.08522		5	0.393901	0.31
SCRI_RS_907	1	50.84	50.84	415015445		3.38648	0.410964	0.13803		5	0.410964	0.31
SCRI_RS_207081	1	50.84	50.84	415035121		3.29897	0.324637	0.14853		5	0.324637	0.31
SCRI_RS_145305	1	50.84	50.84	415042813		4.77018	0.220275	0.22705		5	0.220275	0.31
SCRI_RS_213455	1	50.84	50.84	415225542		4.16932	0.153945	0.17913		5	0.153945	0.31
SCRI_RS_229636	1	50.84	50.84	415229147		4.06554	0.201464	0.17913		5	0.201464	0.31
3257720F0	1	50.84	50.84	418576468		4.02741	0.21217	0.14209		5	0.21217	0.31
BOPA1_5790-558	1	50.84	50.84	418582997		6.79775	0.223672	0.49761		5	0.223672	0.31
BOPA2_12_30821	1	50.84	50.84	419012393		4.57069	0.232006	0.29576		5	0.232006	0.31
SCRI_RS_211274	1	50.84	50.84	419012803		4.50448	0.231754	0.29576		5	0.231754	0.31
SCRI_RS_121978	1	50.84	50.84	419036470		4.50632	0.225987	0.30366		5	0.225987	0.31
3258816F0	1	50.84	50.84	419333235		7.14042	0.195592	0.27671		5	0.195592	0.31
BOPA1_3845-1089	1	50.84	50.84	419381907		3.0233	0.200966	0.10498		5	0.200966	0.31
SCRI_RS_152795	1	50.84	50.84	420364543		5.97013	0.16921	0.21777		5	0.16921	0.31
BOPA1_1857-64	1	50.84	50.84	420659296		4.68319	0.191061	0.49935		5	0.191061	0.31
3254922F0	1	50.84	50.84	421117738		4.98563	0.269484	0.08522		5	0.269484	0.31
SCRI_RS_192779	1	50.84	50.84	423116861		9.24942	0.234554	0.24515		5	0.234554	0.31
3258976F0	1	50.84	50.84	425806392		8.87424	0.256277	0.21411		5	0.256277	0.31
SCRI_RS_130666	1	50.84	50.84	425806408		8.49585	0.345554	0.24515		5	0.345554	0.31
SCRI_RS_236104	1	50.84	50.84	427095228		8.77253	0.491652	0.24515		5	0.491652	0.31
3263101F0	1	50.84	50.84	427097766		5.03838	0.644138	0.39765		5	0.644138	0.31
SCRI_RS_21483	1	50.84	50.84	427145238		7.20022	0.479905	0.25397		5	0.479905	0.31
3255673F0	1	50.84	50.84	427168435		7.8341	0.479752	0.17802		5	0.479752	0.31
3255083F0	1	50.84	50.84	427168500		8.52774	0.343942	0.21411		5	0.343942	0.31
SCRI_RS_182431	1	50.84	50.84	427395792		8.61102	0.253059	0.24515		5	0.253059	0.31
BOPA2_12_30753	1	50.84	50.84	427973168		2.96421	0.25337	0.25397		5	0.25337	0.31
3256734F0	1	50.84	50.84	428079657		8.22151	0.26898	0.19998		5	0.26898	0.31
3260841F0	1	50.84	50.84	428254003		6.55303	0.250755	0.48604		5	0.250755	0.31
BOPA2_12_10201	1	51.45	51.45	428364253		6.11816	0.296023	0.48585		5.04	0.296023	0.31
BOPA1_1190-86	1	50.84	50.84	429810708		6.25521	0.392636	0.49474		5	0.392636	0.31
3262733F0	1	50.84	50.84	429994865		6.23045	0.375534	0.49157		5	0.375534	0.31
3259499F0	1	50.84	50.84	429997257		3.98903	0.376493	0.47526		5	0.376493	0.31
3257701F0	1	50.84	50.84	430124036		5.54214	0.387512	0.4444		5	0.387512	0.31
3257702F0	1	51.45	51.45	431535871		6.49619	0.446609	0.43499		5.04	0.446609	0.31
3258357F0	1	51.45	51.45	431535936		4.72444	0.31331	0.24517		5.04	0.31331	0.31
SCRI_RS_237999	1	51.45	51.45	431987775		5.36193	0.223194	0.17913		5.04	0.223194	0.31
SCRI_RS_118785	1	51.45	51.45	432305957		6.50343	0.178206	0.4196		5.04	0.178206	0.31
SCRI_RS_2945	1	51.45	51.45	433181071		6.161	0.183425	0.41446		5.04	0.183425	0.31
BOPA1_4178-1592	1	52.67	52.67	434757454		4.40787	0.222609	0.48928		5.4	0.222609	0.29
3261655F0	1	52.67	52.67	434761074		4.48912	0.301042	0.20779		5.4	0.301042	0.29
SCRI_RS_12873	1	52.67	52.67	434874710		4.29582	0.422374	0.49015		5.4	0.422374	0.29
3258573F0	1	52.67	52.67	434929601		4.0575	0.471044	0.48417		5.4	0.471044	0.29
BOPA1_5768-469	1	52.67	52.67	435097072		4.7947	0.530832	0.47429		5.4	0.530832	0.29
BOPA1_ABC01838-2-2-322	1	52.67	52.67	435403004		5.18338	0.436277	0.46808		5.4	0.436277	0.29
BOPA2_12_30304	1	52.67	52.67	437281788		5.0852	0.425487	0.46929		5.4	0.425487	0.29
3257544F0	1	52.67	52.67	439297857		2.53662	0.317418	0.45279		5.4	0.317418	0.29
3262675F0	1	52.67	52.67	442067660		6.48184	0.236334	0.47526		5.4	0.236334	0.29
3255419F0	1	52.67	52.67	443435333		3.30465	0.161126	0.38235		5.4	0.161126	0.29
SCRI_RS_231735	1	52.67	52.67	443922380		5.51156	0.120429	0.38647		5.4	0.120429	0.29
3255271F0	1	45.44	45.44	446332891		2.90317	0.128738	0.07398		2.84	0.128738	0.27
3255000F0	1	45.44	45.44	446333351		2.77922	0.178479	0.06206		2.84	0.178479	0.27
BOPA1_2459-237	1	53.28	53.28	447580487		4.10872	0.170907	0.47126		4.05	0.170907	0.34
SCRI_RS_132028	1	53.28	53.28	448248906		5.59356	0.141243	0.39238		4.05	0.141243	0.34
SCRI_RS_145336	1	53.28	53.28	448694506				0.03658				0.34
SCRI_RS_236551	1	53.28	53.28	448758378		5.09122	0.150109	0.46382		4.05	0.150109	0.34
BOPA2_12_31179	1	53.28	53.28	449874979		5.10573	0.196615	0.46599		4.05	0.196615	0.34
3257431F0	1	54.51	54.51	450388967		2.73029	0.227386	0.08522		4.52	0.227386	0.34
3259864F0	1	54.51	54.51	450951058				0.09906				0.34
BOPA2_12_10313	1	54.51	54.51	451118441		2.47872	0.228342	0.0832		4.52	0.228342	0.34
BOPA1_2877-867	1	54.51	54.51	451731445		1.7966	0.18844	0.12664		4.52	0.18844	0.34
SCRI_RS_194015	1	54.51	54.51	452790521		1.84767	0.159264	0.14853		4.52	0.159264	0.34
3255241F0	1	54.51	54.51	452940064		4.94726	0.16307	0.49917		4.52	0.16307	0.34
BOPA1_9638-619	1	54.51	54.51	453000359		2.43242	0.158634	0.09392		4.52	0.158634	0.34
SCRI_RS_160500	1	55.12	55.12	454093436		6.37115	0.111551	0.49015		4.52	0.111551	0.3
SCRI_RS_170810	1	55.12	55.12	454173552		1.68867	0.105165	0.35621		4.52	0.105165	0.3
SCRI_RS_204611	1	55.12	55.12	454174328		3.41966	0.125344	0.48199		4.52	0.125344	0.3
SCRI_RS_188820	1	55.12	55.12	454311494		4.50236	0.120229	0.25397		4.52	0.120229	0.3
SCRI_RS_151228	1	55.12	55.12	454318582		2.95668	0.149676	0.47826		4.52	0.149676	0.3
SCRI_RS_151894	1	55.12	55.12	454530124		3.08857	0.162836	0.46382		4.52	0.162836	0.3
3262595F0	1	55.12	55.12	454539809				0.49225				0.3
SCRI_RS_116661	1	55.12	55.12	455087528		4.62395	0.174859	0.25397		4.52	0.174859	0.3
3257919F0	1	55.12	55.12	455556163		3.05323	0.163742	0.12686		4.52	0.163742	0.3
SCRI_RS_239686	1	55.12	55.12	456204355		6.57093	0.16184	0.40373		4.52	0.16184	0.3
BOPA2_12_30477	1	55.12	55.12	456209711		6.07235	0.165274	0.40917		4.52	0.165274	0.3
SCRI_RS_206795	1	55.12	55.12	456557930		5.3138	0.158616	0.44299		4.52	0.158616	0.3
3255368F0	1	55.12	55.12	456589589		3.26568	0.154583	0.0258		4.52	0.154583	0.3
BOPA1_3675-2615	1	55.12	55.12	456593697		4.17919	0.192474	0.40763		4.52	0.192474	0.3
SCRI_RS_219685	1	55.12	55.12	456730091		3.89911	0.165375	0.39238		4.52	0.165375	0.3
3257689F0	1	55.12	55.12	456730215				0.12804				0.3
BOPA1_11603-445	1	55.12	55.12	456853066		6.02127	0.18685	0.18799		4.52	0.18685	0.3
SCRI_RS_120605	1	56.34	56.34	458110814		8.20922	0.217031	0.25397		5.02	0.217031	0.28
BOPA1_7299-183	1	56.34	56.34	458916505		8.69842	0.270924	0.25397		5.02	0.270924	0.28
BOPA2_12_31464	1	56.34	56.34	459030251		8.40986	0.34949	0.39813		5.02	0.34949	0.28
3263051F0	1	57.56	57.56	461093346		8.6744	0.484164	0.22273		7.12	0.484164	0.28
3262581F0	1	57.56	57.56	461399718		8.44183	0.58748	0.23322		7.12	0.58748	0.28
BOPA1_ABC16273-1-1-48	1	57.56	57.56	461403092		8.47308	0.58747	0.25267		7.12	0.58747	0.28
SCRI_RS_175487	1	57.56	57.56	462193255		8.41321	0.426825	0.25397		7.12	0.426825	0.28
SCRI_RS_133886	1	58.77	58.77	462900300		8.56731	0.422204	0.25397		6.32	0.422204	0.29
3259029F0	1	58.77	58.77	462905922		8.38035	0.35794	0.21262		6.32	0.35794	0.29
3258459F0	1	58.77	58.77	463111242				0.49356				0.29
SCRI_RS_157039	1	59.37	59.37	464421941		8.43011	0.321684	0.24643		6.32	0.321684	0.29
3258850F0	1	59.37	59.37	465497296				0.37011				0.29
3262876F0	1	59.37	59.37	465602722		4.5003	0.21684	0.46846		6.32	0.21684	0.29
BOPA2_12_31099	1	59.37	59.37	466036124		2.90705	0.128132	0.07177		6.32	0.128132	0.29
3260768F0	1	59.37	59.37	466246835		2.89012	0.0809715	0.31546		6.32	0.0809715	0.29
BOPA2_12_30295	1	59.37	59.37	466761894		4.70655	0.0488282	0.13803		6.32	0.0488282	0.29
3255700F0	1	60.59	60.59	467284970		1.86411	0.0734053	0.40591		5.98	0.0734053	0.26
BOPA2_12_10166	1	60.59	60.59	468278946		5.87719	0.116912	0.40528		5.98	0.116912	0.26
SCRI_RS_159201	1	62.46	62.46	468817918		3.84481		0.03658		5.75		0.26
3259582F0	1	62.46	62.46	469208207				0.32405				0.26
BOPA2_12_30298	1	62.46	62.46	469802236		3.34371	0.198998	0.35465		5.75	0.198998	0.26
3260690F0	1	62.46	62.46	470254214		7.71588	0.217235	0.20546		5.75	0.217235	0.26
3256121F0	1	62.46	62.46	470270543		7.50282	0.270887	0.193		5.75	0.270887	0.26
BOPA1_2036-1027	1	62.46	62.46	470389652		7.74687	0.276455	0.23495		5.75	0.276455	0.26
BOPA2_12_30505	1	62.46	62.46	471473540		7.75622	0.342665	0.23618		5.75	0.342665	0.26
3260719F0	1	62.46	62.46	471792289		9.60416	0.3311	0.20431		5.75	0.3311	0.26
SCRI_RS_195238	1	62.46	62.46	471968531		9.74772	0.253883	0.24515		5.75	0.253883	0.26
BOPA1_1670-369	1	62.46	62.46	473582633		4.15495	0.183476	0.04817		5.75	0.183476	0.26
3262778F0	1	62.46	62.46	473860916		9.71527	0.150961	0.21262		5.75	0.150961	0.26
BOPA2_12_10206	1	62.46	62.46	473879642		2.99356	0.149923	0.23618		5.75	0.149923	0.26
3255118F0	1	62.46	62.46	473880004		3.31369	0.133762	0.2153		5.75	0.133762	0.26
3258564F0	1	62.46	62.46	473880629				0.3368				0.26
3263162F0	1	63.07	63.07	475940817		2.61808	0.146103	0.20546		5.89	0.146103	0.26
BOPA1_4665-882	1	63.07	63.07	476365249		5.10019	0.16469	0.32493		5.89	0.16469	0.26
3259274F0	1	63.07	63.07	476758672		6.89008	0.180096	0.19435		5.89	0.180096	0.26
3256950F0	1	63.07	63.07	477275537		2.26241	0.199225	0.14378		5.89	0.199225	0.26
BOPA2_12_30147	1	63.07	63.07	478178050		6.87974	0.191796	0.13882		5.89	0.191796	0.26
3255522F0	1	63.07	63.07	478181064		2.61529	0.218054	0.25438		5.89	0.218054	0.26
SCRI_RS_1473	1	63.07	63.07	478306378		4.8247	0.203473	0.45518		5.89	0.203473	0.26
SCRI_RS_169123	1	63.07	63.07	478311416		5.24326	0.20898	0.25397		5.89	0.20898	0.26
BOPA1_6142-1544	1	63.07	63.07	478389245				0.45384				0.26
SCRI_RS_196439	1	63.07	63.07	478409645		7.21978	0.202731	0.35229		5.89	0.202731	0.26
SCRI_RS_823	1	63.07	63.07	478685950		6.11775	0.20686	0.20834		5.89	0.20686	0.26
SCRI_RS_151244	1	63.07	63.07	478688957		5.42829	0.180279	0.20834		5.89	0.180279	0.26
SCRI_RS_183588	1	64.31	64.31	478955662		5.76077	0.149375	0.3742		5.85	0.149375	0.25
3255612F0	1	64.31	64.31	479360063		5.67236	0.116054	0.38676		5.85	0.116054	0.25
SCRI_RS_188360	1	64.31	64.31	479554571		6.72264	0.11431	0.44299		5.85	0.11431	0.25
SCRI_RS_138527	1	64.31	64.31	479565230		8.20251	0.0900886	0.17913		5.85	0.0900886	0.25
SCRI_RS_160234	1	65.54	65.54	479978127		5.89218	0.100865	0.41071		6.08	0.100865	0.29
3261781F0	1	65.54	65.54	480051184		4.46587	0.117702	0.09853		6.08	0.117702	0.29
BOPA1_1016-376	1	65.54	65.54	480448892		4.42805	0.169446	0.10498		6.08	0.169446	0.29
SCRI_RS_181239	1	65.54	65.54	480725415				0.09447				0.29
BOPA2_12_11267	1	65.54	65.54	481469010		7.48242	0.143973	0.49206		6.08	0.143973	0.29
SCRI_RS_156208	1	69.29	69.29	481942923		8.66616	0.17124	0.43409		6.07	0.17124	0.31
3262085F0	1	69.29	69.29	481960534		7.80128	0.216391	0.41339		6.07	0.216391	0.31
SCRI_RS_219726	1	68.08	68.08	482061381		7.40528	0.219249	0.43862		6.07	0.219249	0.31
SCRI_RS_4893	1	68.08	68.08	482067431		8.3286	0.223643	0.19876		6.07	0.223643	0.31
3257685F0	1	68.08	68.08	482067716				0.49291				0.31
SCRI_RS_21080	1	68.08	68.08	482240027		8.97831	0.175158	0.19876		6.07	0.175158	0.31
BOPA1_12492-541	1	69.29	69.29	482407762		6.85829	0.115103	0.4499		6.07	0.115103	0.31
3259276F0	1	68.08	68.08	482689739				0.48916				0.31
3259759F0	1	69.29	69.29	484367404		3.41727	0.0736572	0.41572		6.07	0.0736572	0.31
3258786F0	1	69.29	69.29	484379225		3.24415	0.0521733	0.07633		6.07	0.0521733	0.31
3261364F0	1	69.89	69.89	487884187		3.31947	0.0565773	0.05159		5.83	0.0565773	0.31
3259368F0	1	69.89	69.89	488017328		2.68774	0.0563824	0.11077		5.83	0.0563824	0.31
3259803F0	1	71.74	71.74	488658522		3.42397	0.0571702	0.21411		3.14	0.0571702	0.13
3262731F0	1	74.27	74.27	488801904		5.35227	0.0640203	0.09914		5.41	0.0640203	0.09
SCRI_RS_181353	1	74.27	74.27	488815440		5.47372	0.0635729	0.13803		5.41	0.0635729	0.09
3259363F0	1	74.87	74.87	489071700				0.02941				0.09
3258650F0	1	77.9	77.9	490369600		4.37494	0.0823708	0.05159		4.37	0.0823708	0.05
3255024F0	1	80.31	80.31	492214060		2.86038	0.0680777	0.24922		2.86	0.0680777	0.14
BOPA2_12_31229	1	82.13	82.13	493170475				0.02469				0.12
SCRI_RS_125339	1	83.35	83.35	493364876		4.50178	0.0788883	0.09447		5.87	0.0788883	0.32
SCRI_RS_9158	1	84.56	84.56	494883169		5.2627	0.0734819	0.45894		6.25	0.0734819	0.35
3258392F0	1	84.56	84.56	495204320		4.97192	0.116551	0.50028		6.25	0.116551	0.35
3255055F0	1	85.16	85.16	496276569		2.60816	0.113045	0.0387		6.53	0.113045	0.34
3259834F0	1	85.16	85.16	496437323		5.80643	0.140965	0.49045		6.53	0.140965	0.34
BOPA1_568-1651	1	85.16	85.16	496660160		3.97847	0.181362	0.45384		6.53	0.181362	0.34
BOPA1_34-472	1	85.16	85.16	496933453		6.36089	0.194226	0.46808		6.53	0.194226	0.34
BOPA1_2881-935	1	85.16	85.16	497940683		9.80138	0.230339	0.20723		6.53	0.230339	0.34
3258038F0	1	85.16	85.16	498200406		9.56821	0.304729	0.16443		6.53	0.304729	0.34
BOPA2_12_11144	1	85.16	85.16	498205712		5.81977	0.299437	0.48348		6.53	0.299437	0.34
3260605F0	1	85.16	85.16	498516587				0.41763				0.34
BOPA2_12_31160	1	85.75	85.75	498571443		9.82432	0.281756	0.20834		6.6	0.281756	0.35
3258027F0	1	85.75	85.75	498709705		5.79553	0.309299	0.43103		6.6	0.309299	0.35
SCRI_RS_225431	1	85.75	85.75	498781346		6.93212	0.238169	0.38255		6.6	0.238169	0.35
BOPA1_3404-2470	1	85.75	85.75	498975782		6.09389	0.213967	0.41294		6.6	0.213967	0.35
3260551F0	1	86.35	86.35	499548629		5.52171	0.162817	0.50289		6.48	0.162817	0.35
3255880F0	1	86.35	86.35	499681444		9.92716	0.138614	0.25167		6.48	0.138614	0.35
3258270F0	1	86.35	86.35	499893552				0.3153				0.35
3255607F0	1	86.35	86.35	500386536		7.26833	0.104122	0.49132		6.48	0.104122	0.35
3258882F0	1	86.35	86.35	500582733		6.27915	0.0973624	0.44749		6.48	0.0973624	0.35
3262982F0	1	86.35	86.35	500582798		3.41762	0.117231	0.20546		6.48	0.117231	0.35
SCRI_RS_154140	1	86.35	86.35	500583631		5.34302	0.10963	0.19876		6.48	0.10963	0.35
SCRI_RS_135092	1	86.95	86.95	500891074		8.13825	0.112362	0.23742		6.06	0.112362	0.32
SCRI_RS_236576	1	86.95	86.95	500894487		9.66385	0.111565	0.49544		6.06	0.111565	0.32
SCRI_RS_157246	1	86.95	86.95	500897108		9.84419	0.0846131	0.22705		6.06	0.0846131	0.32
3256761F0	1	86.95	86.95	500899359		3.997	0.0804329	0.28957		6.06	0.0804329	0.32
3262803F0	1	87.55	87.55	501295420		6.46978	0.0991389	0.34709		5.32	0.0991389	0.33
3261227F0	1	86.95	86.95	501362124		6.25268	0.0907386	0.36096		6.06	0.0907386	0.32
SCRI_RS_181300	1	88.16	88.16	503269629		5.84047	0.0899305	0.39394		5.17	0.0899305	0.32
3256449F0	1	88.16	88.16	503318320		5.19052	0.0962744	0.16637		5.17	0.0962744	0.32
SCRI_RS_168562	1	88.16	88.16	503413272		5.43253	0.112145	0.38199		5.17	0.112145	0.32
SCRI_RS_139690	1	88.75	88.75	503498458		3.28913	0.124191	0.06019		5.02	0.124191	0.32
3258100F0	1	88.75	88.75	503511089		4.6656	0.187537	0.27208		5.02	0.187537	0.32
3256370F0	1	88.75	88.75	503654188		5.65405	0.172545	0.18961		5.02	0.172545	0.32
SCRI_RS_182326	1	88.75	88.75	503658625		3.52501	0.201582	0.43409		5.02	0.201582	0.32
SCRI_RS_6824	1	88.75	88.75	504079159		5.67747	0.2808	0.19876		5.02	0.2808	0.32
BOPA2_12_20323	1	88.75	88.75	504079791				0.23887				0.32
SCRI_RS_114255	1	88.75	88.75	504085969		5.29253	0.287577	0.19876		5.02	0.287577	0.32
BOPA1_4691-721	1	88.75	88.75	504087621		3.35736	0.281415	0.49125		5.02	0.281415	0.32
SCRI_RS_201866	1	88.75	88.75	504325848		3.54982	0.210424	0.4472		5.02	0.210424	0.32
SCRI_RS_176644	1	88.75	88.75	504460501		5.76457	0.216569	0.20233		5.02	0.216569	0.32
3261299F0	1	89.35	89.35	504475243				0.36472				0.32
3259565F0	1	89.35	89.35	504801427		2.77226	0.175812	0.3096		4.63	0.175812	0.32
BOPA2_12_10535	1	89.35	89.35	504804829		4.18496	0.179949	0.27114		4.63	0.179949	0.32
SCRI_RS_133132	1	89.35	89.35	504805894				0.04846				0.32
3262268F0	1	89.35	89.35	504810035				0.2782				0.32
SCRI_RS_144315	1	89.35	89.35	505150564		4.01294	0.219265	0.45894		4.63	0.219265	0.32
3259056F0	1	89.35	89.35	506584484		1.7247	0.205704	0.26219		4.63	0.205704	0.32
3259378F0	1	89.35	89.35	506584549		4.07124	0.20638	0.50322		4.63	0.20638	0.32
SCRI_RS_197910	1	89.35	89.35	506609774		3.79219	0.172495	0.24515		4.63	0.172495	0.32
SCRI_RS_231869	1	89.35	89.35	506611589		1.53525	0.198755	0.34085		4.63	0.198755	0.32
SCRI_RS_177788	1	89.35	89.35	506769988		2.52539	0.208212	0.41446		4.63	0.208212	0.32
3254995F0	1	89.35	89.35	507203286		4.53787	0.162153	0.06206		4.63	0.162153	0.32
3260178F0	1	89.35	89.35	507630409		2.09048	0.153141	0.48044		4.63	0.153141	0.32
SCRI_RS_166168	1	89.35	89.35	507630898		1.36693	0.158776	0.32643		4.63	0.158776	0.32
SCRI_RS_236623	1	89.35	89.35	507639402		5.38572	0.161878	0.48348		4.63	0.161878	0.32
3258448F0	1	89.35	89.35	507897039		7.52618	0.158364	0.38085		4.63	0.158364	0.32
SCRI_RS_195200	1	89.35	89.35	507977201		5.35871	0.193991	0.5028		4.63	0.193991	0.32
BOPA1_4578-899	1	89.35	89.35	507979188		3.1598	0.206197	0.20723		4.63	0.206197	0.32
SCRI_RS_179987	1	89.35	89.35	508269515		3.42253	0.254475	0.20834		4.63	0.254475	0.32
SCRI_RS_121048	1	89.35	89.35	508313036		5.24166	0.275639	0.38647		4.63	0.275639	0.32
3258991F0	1	89.35	89.35	508313319		6.62344	0.268438	0.49568		4.63	0.268438	0.32
SCRI_RS_170389	1	89.35	89.35	508320334		5.12708	0.240327	0.36784		4.63	0.240327	0.32
BOPA2_12_30546	1	89.35	89.35	508567042		7.30312	0.206781	0.49544		4.63	0.206781	0.32
BOPA1_9757-582	1	89.35	89.35	508567840		7.89037	0.20372	0.3175		4.63	0.20372	0.32
SCRI_RS_209524	1	89.35	89.35	508771950		10.0539	0.140934	0.49383		4.63	0.140934	0.32
3259831F0	1	89.35	89.35	508778226		8.35796	0.0848426	0.32664		4.63	0.0848426	0.32
3260103F0	1	89.35	89.35	509307415		2.98251	0.0677242	0.13193		4.63	0.0677242	0.32
SCRI_RS_189168	1	89.35	89.35	509307885		3.10505	0.0526281	0.35465		4.63	0.0526281	0.32
3257482F0	1	89.94	89.94	509404711				0.14978				0.32
3261237F0	1	92.41	92.41	509516224				0.16541				0.26
SCRI_RS_197263	1	92.41	92.41	509664764		4.08461	0.0796097	0.26263		4.41	0.0796097	0.26
3256747F0	1	92.41	92.41	509973623				0.05029				0.26
BOPA2_12_31163	1	92.41	92.41	510050608		3.7978	0.0825333	0.46599		4.41	0.0825333	0.26
SCRI_RS_188218	1	92.41	92.41	510595926		3.78985	0.0858448	0.47526		4.41	0.0858448	0.26
SCRI_RS_114308	1	92.41	92.41	511129609				0.06019				0.26
3255716F0	1	92.41	92.41	511133186		3.71226	0.0757446	0.21262		4.41	0.0757446	0.26
BOPA2_12_20632	1	92.41	92.41	511401927				0.04846				0.26
3255321F0	1	92.41	92.41	511484880				0.35013				0.26
3260954F0	1	92.41	92.41	511553528		2.63305	0.0805694	0.26283		4.41	0.0805694	0.26
SCRI_RS_213675	1	92.41	92.41	511726393		2.41194	0.0903229	0.40373		4.41	0.0903229	0.26
3262728F0	1	92.41	92.41	511923200				0.08808				0.26
BOPA1_2935-1634	1	92.41	92.41	511924414		4.93968	0.0878261	0.20723		4.41	0.0878261	0.26
3261171F0	1	93.01	93.01	512392499				0.03773				0.26
3260216F0	1	93.01	93.01	512392564		3.60235	0.0772018	0.17294		4.41	0.0772018	0.26
3259317F0	1	93.01	93.01	512583687		1.67166	0.0679371	0.15096		4.41	0.0679371	0.26
3257240F0	1	93.01	93.01	512846316		6.45095	0.114112	0.1245		4.41	0.114112	0.26
3260971F0	1	93.01	93.01	512965639		1.49257	0.12341	0.27813		4.41	0.12341	0.26
SCRI_RS_194371	1	93.01	93.01	513076829		3.65547	0.104735	0.39238		4.41	0.104735	0.26
SCRI_RS_138010	1	93.01	93.01	513090791				0.36447				0.26
3259952F0	1	93.01	93.01	513139384		2.79259	0.11226	0.49911		4.41	0.11226	0.26
SCRI_RS_199689	1	93.01	93.01	513210446		6.2766	0.134899	0.16908		4.41	0.134899	0.26
BOPA2_12_31319	1	93.01	93.01	513231633		3.94123	0.160216	0.50311		4.41	0.160216	0.26
3257374F0	1	93.01	93.01	513637690				0.44612				0.26
SCRI_RS_142282	1	94.21	94.21	514098424		6.62145	0.160696	0.43862		4.41	0.160696	0.26
3256777F0	1	94.21	94.21	514265211		7.18868	0.167093	0.29644		4.41	0.167093	0.26
SCRI_RS_130139	1	94.21	94.21	514265436		7.34289	0.178176	0.29576		4.41	0.178176	0.26
SCRI_RS_145026	1	94.21	94.21	514266628		7.32167	0.168184	0.29576		4.41	0.168184	0.26
3261942F0	1	94.21	94.21	515567006				0.12895				0.26
3258283F0	1	96.61	96.61	516113232		6.03257	0.166866	0.49793		6.57	0.166866	0.31
BOPA1_14371-423	1	96.61	96.61	516153825		3.43137	0.158354	0.18799		6.57	0.158354	0.31
3257729F0	1	96.61	96.61	516264925		4.68351	0.113134	0.27671		6.57	0.113134	0.31
3256501F0	1	96.61	96.61	516289449				0.05295				0.31
SCRI_RS_188909	1	96.61	96.61	516309192		4.73626	0.125065	0.38647		6.57	0.125065	0.31
BOPA1_1270-1263	1	96.61	96.61	516309951		6.40974	0.159305	0.14769		6.57	0.159305	0.31
SCRI_RS_235968	1	96.61	96.61	516477561		9.95779	0.146626	0.46599		6.57	0.146626	0.31
3258211F0	1	96.61	96.61	516480045		7.6913	0.171335	0.17677		6.57	0.171335	0.31
BOPA1_13589-175	1	96.61	96.61	516508062		6.55139	0.173525	0.14769		6.57	0.173525	0.31
SCRI_RS_78578	1	96.61	96.61	516785910		7.63766	0.173572	0.17913		6.57	0.173572	0.31
3262067F0	1	96.61	96.61	516792562		3.07137	0.143833	0.15559		6.57	0.143833	0.31
SCRI_RS_136856	1	96.61	96.61	516793871		9.91087	0.140024	0.46599		6.57	0.140024	0.31
3262576F0	1	97.2	97.2	517031601		5.47347	0.164651	0.37089		6.3	0.164651	0.29
3255958F0	1	97.2	97.2	517055991		3.98662	0.17212	0.29348		6.3	0.17212	0.29
SCRI_RS_11137	1	97.2	97.2	517056566				0.25837				0.29
3260415F0	1	97.2	97.2	517521671		6.75843	0.230545	0.32215		6.3	0.230545	0.29
BOPA1_2711-234	1	97.2	97.2	517541002		7.47273	0.221902	0.36628		6.3	0.221902	0.29
3260338F0	1	97.2	97.2	517839081		6.87204	0.239144	0.33733		6.3	0.239144	0.29
3260891F0	1	97.2	97.2	517839239				0.31876				0.29
SCRI_RS_235724	1	97.2	97.2	518231846		6.63575	0.19918	0.44299		6.3	0.19918	0.29
3257202F0	1	97.2	97.2	518275569		5.63982	0.212604	0.30925		6.3	0.212604	0.29
SCRI_RS_199972	1	97.8	97.8	518555140		9.89525	0.196657	0.22705		6.06	0.196657	0.29
SCRI_RS_213539	1	97.8	97.8	518820822		9.97668	0.203407	0.23618		6.06	0.203407	0.29
SCRI_RS_6913	1	98.4	98.4	518942648				0.10559				0.26
3261584F0	1	98.4	98.4	519000099		3.82313	0.257255	0.47386		5.6	0.257255	0.26
SCRI_RS_154646	1	98.4	98.4	519000112		3.91632	0.27646	0.46929		5.6	0.27646	0.26
SCRI_RS_236160	1	98.4	98.4	519002893		9.76777	0.267527	0.16908		5.6	0.267527	0.26
3260274F0	1	98.4	98.4	519015313		3.69262	0.263244	0.50025		5.6	0.263244	0.26
3257475F0	1	98.4	98.4	519018418		4.91634	0.263278	0.47153		5.6	0.263278	0.26
3255190F0	1	98.4	98.4	519018615				0.48984				0.26
3258143F0	1	98.4	98.4	519072113		2.59518	0.191301	0.26066		5.6	0.191301	0.26
SCRI_RS_171501	1	98.4	98.4	519279736		5.88036	0.164011	0.16069		5.6	0.164011	0.26
3257203F0	1	98.4	98.4	519425857		3.57522	0.192152	0.42695		5.6	0.192152	0.26
3259727F0	1	98.4	98.4	519770436		9.67649	0.154277	0.20662		5.6	0.154277	0.26
BOPA2_12_20187	1	98.4	98.4	520009022				0.39205				0.26
BOPA1_1497-628	1	98.4	98.4	520009926		7.20393	0.148197	0.43717		5.6	0.148197	0.26
BOPA1_1923-265	1	98.4	98.4	520488074		9.73996	0.157395	0.41294		5.6	0.157395	0.26
BOPA1_5284-227	1	98.4	98.4	520489832		9.67604	0.15036	0.41294		5.6	0.15036	0.26
3261027F0	1	98.4	98.4	520938618		9.05431	0.137805	0.43344		5.6	0.137805	0.26
3260292F0	1	98.4	98.4	521238254		9.60191	0.119555	0.21411		5.6	0.119555	0.26
BOPA2_12_30191	1	98.4	98.4	522448163		9.76755	0.109465	0.45518		5.6	0.109465	0.26
3259756F0	1	98.4	98.4	522449414		5.43615	0.104445	0.25438		5.6	0.104445	0.26
3257887F0	1	98.4	98.4	522475830				0.23137				0.26
SCRI_RS_232650	1	98.4	98.4	522485339		3.65141	0.121228	0.07177		5.6	0.121228	0.26
BOPA1_4625-1413	1	98.4	98.4	522487120		6.77416	0.157358	0.39658		5.6	0.157358	0.26
SCRI_RS_141421	1	98.4	98.4	522568676		6.69843	0.179559	0.39813		5.6	0.179559	0.26
SCRI_RS_215740	1	98.4	98.4	522586158		4.40953	0.247989	0.06093		5.6	0.247989	0.26
SCRI_RS_206759	1	99	99	522839738		5.23147	0.314559	0.0832		5.46	0.314559	0.26
SCRI_RS_106752	1	99	99	522843827		5.06152	0.299205	0.0832		5.46	0.299205	0.26
SCRI_RS_106754	1	99	99	522843845		5.89642	0.262104	0.32643		5.46	0.262104	0.26
SCRI_RS_162	1	99	99	522955562		5.06461	0.262393	0.0832		5.46	0.262393	0.26
BOPA2_12_31181	1	99	99	523082561		5.29314	0.296275	0.34085		5.46	0.296275	0.26
SCRI_RS_201086	1	99	99	523224531		2.31257	0.295864	0.22826		5.46	0.295864	0.26
SCRI_RS_146959	1	99	99	523428205		4.49161	0.295864	0.19876		5.46	0.295864	0.26
3262624F0	1	99.61	99.61	523833555		4.1023	0.357567	0.193		5.35	0.357567	0.24
BOPA1_3786-2204	1	99.61	99.61	523884666		3.48917	0.354668	0.23495		5.35	0.354668	0.24
BOPA2_12_30532	1	99.61	99.61	523963923		2.49493	0.375116	0.29576		5.35	0.375116	0.24
SCRI_RS_176063	1	99.61	99.61	523967342		5.11934	0.343357	0.09447		5.35	0.343357	0.24
SCRI_RS_175646	1	99.61	99.61	524015632		3.92506	0.277834	0.17913		5.35	0.277834	0.24
SCRI_RS_155427	1	100.22	100.22	524414255		2.8158	0.23827	0.14853		5.17	0.23827	0.24
SCRI_RS_147329	1	100.22	100.22	524414771		2.76219	0.19501	0.14853		5.17	0.19501	0.24
3256184F0	1	100.22	100.22	524650344		4.12106	0.186521	0.08734		5.17	0.186521	0.24
SCRI_RS_154528	1	100.22	100.22	524725293		3.7945	0.231013	0.0832		5.17	0.231013	0.24
3255307F0	1	100.22	100.22	524856776		3.68189	0.20661	0.07353		5.17	0.20661	0.24
3262042F0	1	100.22	100.22	524856877				0.04544				0.24
BOPA2_12_10149	1	100.22	100.22	525014455		4.64228	0.24137	0.06019		5.17	0.24137	0.24
SCRI_RS_161388	1	100.22	100.22	525403889		3.73509	0.222261	0.19876		5.17	0.222261	0.24
BOPA1_1625-303	1	100.22	100.22	525407446		3.6091	0.239626	0.19768		5.17	0.239626	0.24
3261012F0	1	100.22	100.22	525465358		3.12232	0.185647	0.01408		5.17	0.185647	0.24
3263179F0	1	100.22	100.22	525477849				0.16209				0.24
BOPA1_4962-1295	1	100.22	100.22	525478768		3.66198	0.161906	0.19768		5.17	0.161906	0.24
3256530F0	1	100.22	100.22	525677231		4.15717	0.152533	0.02531		5.17	0.152533	0.24
SCRI_RS_197337	1	100.22	100.22	525677876		4.39914	0.104309	0.18902		5.17	0.104309	0.24
SCRI_RS_192730	1	100.22	100.22	525928855		2.27747	0.0856697	0.4705		5.17	0.0856697	0.24
3256909F0	1	100.22	100.22	526398234		4.40869	0.141372	0.35029		5.17	0.141372	0.24
SCRI_RS_206896	1	100.22	100.22	526672264		7.47255	0.129185	0.22705		5.17	0.129185	0.24
3262351F0	1	100.22	100.22	526672435		6.54091	0.158361	0.22876		5.17	0.158361	0.24
3256057F0	1	100.22	100.22	526691964		4.50887	0.158821	0.38837		5.17	0.158821	0.24
SCRI_RS_173813	1	100.22	100.22	526694790		7.31996	0.176453	0.22705		5.17	0.176453	0.24
3257812F0	1	101.45	101.45	527202067		4.24692	0.192397	0.02564		4.54	0.192397	0.19
3262055F0	1	102.69	102.69	527445446		2.55693	0.140134	0.06206		5.03	0.140134	0.21
SCRI_RS_127968	1	102.69	102.69	527798649				0.34783				0.21
SCRI_RS_120481	1	102.69	102.69	527801048		4.81222	0.127199	0.09447		5.03	0.127199	0.21
SCRI_RS_91596	1	102.69	102.69	527952740		5.61004	0.140552	0.12737		5.03	0.140552	0.21
3262888F0	1	102.69	102.69	527979949		6.34688	0.202776	0.37416		5.03	0.202776	0.21
3259964F0	1	102.69	102.69	528013901		4.10309	0.247101	0.05126		5.03	0.247101	0.21
SCRI_RS_139733	1	102.69	102.69	528031948		7.81571	0.229492	0.30366		5.03	0.229492	0.21
SCRI_RS_219889	1	102.69	102.69	528038279		4.77413	0.20357	0.09447		5.03	0.20357	0.21
SCRI_RS_218473	1	102.69	102.69	528106379		5.29509	0.177247	0.1511		5.03	0.177247	0.21
BOPA1_9105-497	1	102.69	102.69	528122551		5.56766	0.168365	0.12664		5.03	0.168365	0.21
3260679F0	1	102.69	102.69	528147522		3.5818	0.164538	0.0533		5.03	0.164538	0.21
SCRI_RS_238125	1	102.69	102.69	528280392		6.39915	0.181094	0.36784		5.03	0.181094	0.21
3257313F0	1	102.69	102.69	528281613		6.15088	0.207383	0.37742		5.03	0.207383	0.21
SCRI_RS_174052	1	102.69	102.69	528573650		4.42023	0.136022	0.09447		5.03	0.136022	0.21
3258919F0	1	103.3	103.3	528878512		1.81711	0.14925	0.25683		4.93	0.14925	0.21
SCRI_RS_155997	1	103.3	103.3	528880439				0.36941				0.21
3259709F0	1	103.3	103.3	528988861				0.18564				0.21
BK_01	1	103.3	103.3	528989771		5.88384	0.169409	0.19984		4.93	0.169409	0.21
3258267F0	1	103.3	103.3	529404890		6.12009	0.132136	0.17802		4.93	0.132136	0.21
BOPA2_12_30014	1	103.3	103.3	529533915				0.48094				0.21
BOPA2_12_10905	1	105.23	105.23	529829745		3.86014	0.12426	0.24515		4.29	0.12426	0.29
SCRI_RS_157953	1	105.23	105.23	529837675		6.16745	0.125451	0.19876		4.29	0.125451	0.29
3262496F0	1	105.23	105.23	529975542		3.06948	0.129133	0.38276		4.29	0.129133	0.29
3262692F0	1	105.85	105.85	530071712		3.71219	0.101045	0.47386		4.13	0.101045	0.31
3257635F0	1	106.49	106.49	530751757		3.40532	0.0736345	0.45975		4.13	0.0736345	0.33
3263092F0	1	107.12	107.12	531582235		4.56317	0.0785713	0.10812		4.13	0.0785713	0.33
3262736F0	1	110.33	110.33	531932919		2.52054	0.0750036	0.48154		4.39	0.0750036	0.33
3262721F0	1	108.39	108.39	531996664				0.453				0.38
3261715F0	1	110.33	110.33	532100709		2.46779	0.0795473	0.48097		4.39	0.0795473	0.33
3261354F0	1	110.33	110.33	532149366				0.32248				0.33
3255102F0	1	110.96	110.96	532620415		4.23175	0.0780365	0.27089		4.39	0.0780365	0.31
3254971F0	1	110.96	110.96	532895351		5.52388	0.0807844	0.19545		4.39	0.0807844	0.31
BOPA1_2633-498	1	110.96	110.96	532951947		4.2081	0.09285	0.3322		4.39	0.09285	0.31
3257661F0	1	111.58	111.58	533099531				0.18979				0.31
BOPA1_557-1297	1	112.21	112.21	533224326		6.95028	0.0609685	0.21662		4.1	0.0609685	0.33
3261727F0	1	112.21	112.21	533258547				0.34549				0.33
BOPA1_6547-1363	1	112.21	112.21	533708716		4.79314	0.0614284	0.30993		4.1	0.0614284	0.33
SCRI_RS_224392	1	113.92	113.92	533870832		3.01933	0.0500765	0.42941		4.48	0.0500765	0.33
3255550F0	1	114.08	114.08	533885798		3.17639	0.0367574	0.44868		4.44	0.0367574	0.27
3258374F0	1	114.08	114.08	533932758				0.21624				0.27
3258352F0	1	115.93	115.93	534190549		3.5505	0.0365473	0.02548		4.31	0.0365473	0.21
3260482F0	1	115.93	115.93	534263674		5.148	0.0280316	0.17393		4.31	0.0280316	0.21
3258247F0	1	117.76	117.76	535953532		5.348	0.0242142	0.18422		3.27	0.0242142	0.3
BOPA1_7527-1618	1	118.37	118.37	536147070				0.41853				0.32
SCRI_RS_137116	1	118.37	118.37	536426544		2.76206	0.00835063	0.16908		3.17	0.00835063	0.32
SCRI_RS_127646	1	118.37	118.37	536427262		3.0946	0.0295546	0.20834		3.17	0.0295546	0.32
3257059F0	1	118.37	118.37	536661468				0.1677				0.32
BOPA2_12_21172	1	118.37	118.37	536786144		3.30943	0.0401307	0.01235		3.17	0.0401307	0.32
BOPA1_5283-1090	1	118.37	118.37	536887464		4.11241	0.0721634	0.3175		3.17	0.0721634	0.32
3260821F0	1	118.37	118.37	536902822		3.56056	0.122269	0.07585		3.17	0.122269	0.32
BOPA1_ConsensusGBS0687-3	1	118.37	118.37	536947698		3.82193	0.147762	0.35465		3.17	0.147762	0.32
3258545F0	1	118.37	118.37	536998481		3.22101	0.143282	0.43344		3.17	0.143282	0.32
3256816F0	1	118.98	118.98	537356797		2.79465	0.168818	0.47706		3.17	0.168818	0.32
3257989F0	1	118.98	118.98	537359949		2.97902	0.185089	0.47105		3.17	0.185089	0.32
BOPA1_6026-1949	1	118.98	118.98	537363020		2.33383	0.211148	0.45762		3.17	0.211148	0.32
SCRI_RS_170110	1	118.98	118.98	537711604		3.04548	0.211961	0.09503		3.17	0.211961	0.32
SCRI_RS_201865	1	118.98	118.98	537712402		3.2425	0.156566	0.49935		3.17	0.156566	0.32
3260549F0	1	119.59	119.59	537929554		3.96542	0.127456	0.49653		3.1	0.127456	0.32
3258685F0	1	119.59	119.59	538309464		2.33253	0.133414	0.49773		3.1	0.133414	0.32
BOPA1_4027-1814	1	119.59	119.59	538423215		2.23741	0.117253	0.36628		3.1	0.117253	0.32
SCRI_RS_196910	1	119.59	119.59	538425392		3.77314	0.131528	0.12737		3.1	0.131528	0.32
SCRI_RS_48925	1	119.59	119.59	538505079		1.35663	0.114318	0.3742		3.1	0.114318	0.32
SCRI_RS_150607	1	119.59	119.59	538554771		3.75993	0.0937715	0.13803		3.1	0.0937715	0.32
BOPA1_5477-757	1	119.59	119.59	538661266		2.7464	0.104748	0.4486		3.1	0.104748	0.32
SCRI_RS_4522	1	119.59	119.59	538880131		1.97328	0.110074	0.34085		3.1	0.110074	0.32
BOPA2_12_11443	1	119.59	119.59	538890515		3.95673	0.103097	0.46929		3.1	0.103097	0.32
SCRI_RS_159031	1	120.79	120.79	539092781				0.42941				0.37
SCRI_RS_147611	1	121.4	121.4	539381356		1.54473	0.12093	0.39238		2.42	0.12093	0.33
SCRI_RS_155758	1	122	122	539454163		1.53995	0.128439	0.38647		2.78	0.128439	0.24
BOPA1_4978-1030	1	122	122	539492363		1.46047	0.152161	0.14769		2.78	0.152161	0.24
SCRI_RS_162765	1	123.19	123.19	539694600		2.50745	0.183053	0.11656		3.09	0.183053	0.24
SCRI_RS_165588	1	123.19	123.19	539697862		1.51065	0.231271	0.45894		3.09	0.231271	0.24
BOPA1_677-411	1	123.19	123.19	539811100				0.22586				0.24
3258744F0	1	123.19	123.19	540194424		2.88238	0.186615	0.19186		3.09	0.186615	0.24
3259258F0	1	123.19	123.19	540278292				0.19771				0.24
BOPA2_12_31377	1	123.19	123.19	540278423		1.59868	0.148981	0.29576		3.09	0.148981	0.24
3256736F0	1	123.19	123.19	540613614		1.91971	0.180287	0.44441		3.09	0.180287	0.24
SCRI_RS_189967	1	123.19	123.19	540716364		2.52408	0.208131	0.39238		3.09	0.208131	0.24
3260609F0	1	123.78	123.78	540796950		4.58202	0.173741	0.22498		3.15	0.173741	0.24
3256794F0	1	123.78	123.78	540797308				0.04346				0.24
BOPA1_ConsensusGBS0361-5	1	123.78	123.78	540810227		3.06606	0.184988	0.07135		3.15	0.184988	0.24
BOPA2_12_10207	1	123.78	123.78	540810260		2.38089	0.184891	0.32643		3.15	0.184891	0.24
SCRI_RS_160475	1	123.78	123.78	540988905		2.10798	0.1817	0.23618		3.15	0.1817	0.24
3256369F0	1	123.78	123.78	541152284		2.99043	0.219612	0.08522		3.15	0.219612	0.24
BOPA1_4393-1078	1	123.78	123.78	541351146		2.45326	0.203842	0.08271		3.15	0.203842	0.24
3261960F0	1	123.78	123.78	541502623		5.056	0.208422	0.17494		3.15	0.208422	0.24
3259799F0	1	123.78	123.78	541524707				0.20031				0.24
3256250F0	1	123.78	123.78	541628982		4.81337	0.235389	0.17698		3.15	0.235389	0.24
3257782F0	1	123.78	123.78	541752827		5.15521	0.20254	0.18678		3.15	0.20254	0.24
3255128F0	1	124.38	124.38	542651445				0.24043				0.22
3258137F0	1	124.38	124.38	542660926		3.07585	0.20353	0.42282		3.19	0.20353	0.22
BOPA2_12_31387	1	124.38	124.38	542673868		5.91344	0.20195	0.07177		3.19	0.20195	0.22
3261787F0	1	124.38	124.38	542694559				0.45827				0.22
3260149F0	1	124.38	124.38	542709557				0.37594				0.22
BOPA2_12_30649	1	124.38	124.38	543500547				0.09314				0.22
3262838F0	1	124.38	124.38	543554133		3.59863	0.14886	0.19545		3.19	0.14886	0.22
BOPA2_12_10693	1	124.38	124.38	543765562		3.18706	0.149177	0.26263		3.19	0.149177	0.22
3257585F0	1	124.38	124.38	544020598		2.26581	0.128215	0.39717		3.19	0.128215	0.22
SCRI_RS_169881	1	124.38	124.38	544041384		4.48794	0.117944	0.21777		3.19	0.117944	0.22
BOPA1_ABC00875-1-3-436	1	124.38	124.38	544586490		5.20759	0.127928	0.04817		3.19	0.127928	0.22
SCRI_RS_216088	1	124.38	124.38	544588857		2.48128	0.175173	0.39813		3.19	0.175173	0.22
3258303F0	1	126.18	126.18	546005664		3.18108	0.216728	0.20233		3.18	0.216728	0.22
3256868F0	1	126.18	126.18	546022568		3.34509	0.28605	0.1654		3.18	0.28605	0.22
SCRI_RS_167578	1	126.18	126.18	546273356		2.39957	0.392915	0.10621		3.18	0.392915	0.22
3257811F0	1	126.18	126.18	546335590		2.41894	0.524547	0.11077		3.18	0.524547	0.22
3256389F0	1	126.18	126.18	546373374		2.32882	0.696723	0.10877		3.18	0.696723	0.22
3256332F0	1	126.77	126.77	546476601		2.90539	0.760168	0.07444		3	0.760168	0.21
3257084F0	1	126.77	126.77	546507964		2.49462	0.840518	0.10812		3	0.840518	0.21
3256613F0	1	126.77	126.77	546817357		2.74597	0.783396	0.07398		3	0.783396	0.21
3261606F0	1	126.77	126.77	546902643		2.3271	0.609931	0.12004		3	0.609931	0.21
SCRI_RS_153450	1	126.77	126.77	547049853		2.90537	0.491144	0.13803		3	0.491144	0.21
3258091F0	1	126.77	126.77	547064473		1.6812	0.370956	0.15287		3	0.370956	0.21
3255250F0	1	127.37	127.37	547151200		1.90522	0.293411	0.14126		2.95	0.293411	0.25
SCRI_RS_207416	1	127.96	127.96	547198533		4.72489	0.219656	0.19876		3.37	0.219656	0.24
BOPA1_2572-986	1	127.96	127.96	547250950		4.69518	0.161921	0.19768		3.37	0.161921	0.24
3262439F0	1	127.96	127.96	547527027		2.49744	0.138661	0.27208		3.37	0.138661	0.24
3259278F0	1	127.96	127.96	547683758		2.41222	0.158684	0.25034		3.37	0.158684	0.24
3257610F0	1	127.96	127.96	547929097				0.05793				0.24
3262705F0	1	127.96	127.96	548174040		3.21245	0.188929	0.26483		3.37	0.188929	0.24
3261143F0	1	127.96	127.96	548194371		3.5313	0.169348	0.3379		3.37	0.169348	0.24
3258784F0	1	127.96	127.96	548194436				0.0129				0.24
SCRI_RS_161239	1	127.96	127.96	548327107		3.40603	0.188664	0.27114		3.37	0.188664	0.24
3256984F0	1	127.96	127.96	548347442		3.22597	0.207379	0.26948		3.37	0.207379	0.24
SCRI_RS_138629	1	127.96	127.96	548348154		2.17645	0.278044	0.45894		3.37	0.278044	0.24
SCRI_RS_196448	1	127.96	127.96	548354632		2.61229	0.24288	0.28771		3.37	0.24288	0.24
SCRI_RS_165338	1	127.96	127.96	548449911		2.75585	0.229956	0.25397		3.37	0.229956	0.24
SCRI_RS_165476	1	127.96	127.96	548452763		2.86842	0.209544	0.25397		3.37	0.209544	0.24
3254818F0	1	127.96	127.96	548452843		2.9712	0.241068	0.21895		3.37	0.241068	0.24
SCRI_RS_165886	1	127.96	127.96	548750112		5.40224	0.278151	0.3114		3.37	0.278151	0.24
SCRI_RS_206532	1	127.96	127.96	548750671		3.79075	0.294901	0.33372		3.37	0.294901	0.24
3258246F0	1	127.96	127.96	548875968				0.48046				0.24
SCRI_RS_130891	1	129.16	129.16	549046444		2.64902	0.3384	0.48585		4.05	0.3384	0.31
SCRI_RS_180081	1	129.16	129.16	549127925		2.71009	0.310823	0.48585		4.05	0.310823	0.31
SCRI_RS_166469	1	129.16	129.16	549130429		2.59711	0.32142	0.48585		4.05	0.32142	0.31
SCRI_RS_150563	1	129.16	129.16	549154173		2.73435	0.324751	0.47655		4.05	0.324751	0.31
SCRI_RS_155407	1	129.16	129.16	549181678		2.69109	0.384774	0.47826		4.05	0.384774	0.31
3256258F0	1	129.75	129.75	549616506		4.36543	0.292937	0.17393		4.02	0.292937	0.31
SCRI_RS_184058	1	129.75	129.75	549775376		5.69327	0.221847	0.13803		4.02	0.221847	0.31
SCRI_RS_162628	1	129.75	129.75	549777957		5.56737	0.21282	0.13803		4.02	0.21282	0.31
SCRI_RS_182206	1	129.75	129.75	549786915		5.63318	0.252946	0.13803		4.02	0.252946	0.31
SCRI_RS_10956	1	129.75	129.75	550242068		5.91388	0.24818	0.21777		4.02	0.24818	0.31
3262069F0	1	129.75	129.75	550243445		4.38208	0.228004	0.32821		4.02	0.228004	0.31
SCRI_RS_150786	1	129.75	129.75	550268468		5.71116	0.203158	0.21777		4.02	0.203158	0.31
3258139F0	1	129.75	129.75	550851236				0.35339				0.31
3258420F0	1	130.35	130.35	551288844		5.82854	0.230662	0.23534		4.07	0.230662	0.31
SCRI_RS_141322	1	130.35	130.35	551349626		3.84571	0.243542	0.49383		4.07	0.243542	0.31
BOPA1_9022-543	1	130.35	130.35	551383419		3.36145	0.239822	0.41294		4.07	0.239822	0.31
3254851F0	1	130.35	130.35	551525555		4.0752	0.225881	0.47706		4.07	0.225881	0.31
BOPA1_ABC05061-1-1-159	1	130.35	130.35	551573825		3.5168	0.201039	0.47716		4.07	0.201039	0.31
3259999F0	1	130.35	130.35	551612298				0.43362				0.31
SCRI_RS_147318	1	130.35	130.35	551613257		3.58614	0.222439	0.39238		4.07	0.222439	0.31
3255410F0	1	130.35	130.35	551615451		3.06559	0.208911	0.4257		4.07	0.208911	0.31
BOPA2_12_11496	1	130.35	130.35	551836688		3.70133	0.249592	0.04846		4.07	0.249592	0.31
3261241F0	1	130.35	130.35	551840523		4.93496	0.285469	0.09734		4.07	0.285469	0.31
SCRI_RS_13869	1	130.35	130.35	551847118		2.63528	0.34245	0.20834		4.07	0.34245	0.31
SCRI_RS_156009	1	130.35	130.35	551855489		4.07946	0.274516	0.43409		4.07	0.274516	0.31
SCRI_RS_165600	1	130.35	130.35	551858524		4.24062	0.243403	0.40373		4.07	0.243403	0.31
3261281F0	1	130.35	130.35	551858788		4.97856	0.277243	0.45649		4.07	0.277243	0.31
3254838F0	1	130.35	130.35	551867028		4.53459	0.293545	0.47629		4.07	0.293545	0.31
3259483F0	1	130.35	130.35	552451745		4.8742	0.257799	0.09073		4.07	0.257799	0.31
SCRI_RS_170857	1	130.35	130.35	552517805		2.46073	0.194414	0.18902		4.07	0.194414	0.31
BOPA1_11454-414	1	130.35	130.35	552907058		3.89105	0.175845	0.14769		4.07	0.175845	0.31
SCRI_RS_165434	1	130.35	130.35	552908556		3.85708	0.198058	0.14853		4.07	0.198058	0.31
SCRI_RS_214888	1	130.35	130.35	552978431		2.62813	0.260701	0.17913		4.07	0.260701	0.31
3259782F0	1	130.96	130.96	553477218		5.55657	0.302603	0.46035		3.89	0.302603	0.31
SCRI_RS_106142	1	130.96	130.96	553477417		5.10698	0.335006	0.45127		3.89	0.335006	0.31
SCRI_RS_106140	1	130.96	130.96	553959536		5.03924	0.413227	0.45401		3.89	0.413227	0.31
3257577F0	1	130.96	130.96	553959823		5.08346	0.419368	0.42445		3.89	0.419368	0.31
SCRI_RS_187051	1	130.96	130.96	554062645		5.32212	0.557141	0.45894		3.89	0.557141	0.31
SCRI_RS_236175	1	130.96	130.96	554148148		4.92679	0.44747	0.4472		3.89	0.44747	0.31
SCRI_RS_149094	1	130.96	130.96	554149494		4.6779	0.330263	0.43862		3.89	0.330263	0.31
SCRI_RS_152330	1	130.96	130.96	554266539		4.19156	0.259428	0.11656		3.89	0.259428	0.31
SCRI_RS_206337	1	130.96	130.96	554283427		4.86667	0.210405	0.4472		3.89	0.210405	0.31
SCRI_RS_196512	1	130.96	130.96	554450983		3.60765	0.167012	0.11656		3.89	0.167012	0.31
3261956F0	1	130.96	130.96	554561647				0.1164				0.31
SCRI_RS_143790	1	130.96	130.96	554561942		5.62269	0.135307	0.10559		3.89	0.135307	0.31
SCRI_RS_4928	1	130.96	130.96	554563843		5.76513	0.135132	0.30366		3.89	0.135132	0.31
3262978F0	1	130.96	130.96	554566952				0.31016				0.31
BOPA1_3639-969	1	130.35	130.35	554604304		5.8907	0.170318	0.30993		4.07	0.170318	0.31
BOPA1_13095-187	1	130.96	130.96	554760404		4.21273	0.25264	0.44157		3.89	0.25264	0.31
SCRI_RS_235776	1	130.96	130.96	554846877		4.45342	0.284496	0.48546		3.89	0.284496	0.31
SCRI_RS_158298	1	131.57	131.57	555420491		5.43576	0.2448	0.07177		3.96	0.2448	0.3
SCRI_RS_153896	1	131.57	131.57	555421545		5.69059	0.268246	0.07177		3.96	0.268246	0.3
BOPA1_4927-1340	1	131.57	131.57	555426674		5.63066	0.270177	0.09392		3.96	0.270177	0.3
BOPA1_5316-739	1	131.57	131.57	555460803		2.93797	0.292771	0.37885		3.96	0.292771	0.3
BOPA1_4057-2114	1	131.57	131.57	555618339		3.14356	0.328657	0.40218		3.96	0.328657	0.3
3260073F0	1	131.57	131.57	555841375				0.40304				0.3
3255773F0	1	131.57	131.57	555851481		4.05799	0.34662	0.32366		3.96	0.34662	0.3
SCRI_RS_167999	1	131.57	131.57	556183524		2.70077	0.34662	0.36784		3.96	0.34662	0.3
SCRI_RS_150935	1	131.57	131.57	556384932		2.65606	0.402628	0.33733		3.96	0.402628	0.3
BOPA2_12_30231	1	131.57	131.57	556387157		2.70327	0.435533	0.3742		3.96	0.435533	0.3
3256806F0	1	131.57	131.57	556394164		3.40851	0.391202	0.39162		3.96	0.391202	0.3
BOPA1_3246-1135	1	131.57	131.57	556421087		5.78869	0.387585	0.09392		3.96	0.387585	0.3
3257601F0	1	131.57	131.57	556425239		3.53189	0.318779	0.44119		3.96	0.318779	0.3
3255560F0	1	131.57	131.57	556441236		3.53984	0.306718	0.45722		3.96	0.306718	0.3
SCRI_RS_175218	1	131.57	131.57	556480873		1.59327	0.30392	0.42941		3.96	0.30392	0.3
3261672F0	1	131.57	131.57	556482189		1.75149	0.297931	0.46416		3.96	0.297931	0.3
SCRI_RS_132472	1	131.57	131.57	556777616		5.57763	0.297936	0.09447		3.96	0.297936	0.3
SCRI_RS_195067	1	132.19	132.19	556782727		1.55168	0.260254	0.40373		3.82	0.260254	0.31
SCRI_RS_154621	1	132.19	132.19	556905524		5.59978	0.243644	0.09447		3.82	0.243644	0.31
BOPA1_4592-118	1	132.19	132.19	557125764		2.24552	0.215151	0.45384		3.82	0.215151	0.31
BOPA2_12_30935	1	132.19	132.19	557764693		5.73788	0.225632	0.10621		3.82	0.225632	0.31
BOPA2_12_30934	1	132.19	132.19	557764809		1.77856	0.168696	0.40373		3.82	0.168696	0.31
SCRI_RS_199945	1	132.19	132.19	558019356		1.64799	0.22177	0.16908		3.82	0.22177	0.31
BOPA1_3263-2865	1	132.19	132.19	558025165		1.92506		0.40218		3.82	0.22177	0.31
BOPA2_12_31081	1	132.19	132.19	558224329		4.54493		0.12737		3.82	0.22177	0.31
3262364F0	1	132.19	132.19	558414578		2.42555		0.30517		3.82	0.22177	0.31
SCRI_RS_52789	1	132.19	132.19	558414631		5.42486		0.09447		3.82	0.22177	0.31
SCRI_RS_166806	2	0	132.19	26436		3.66447		0.31899		3.82	0.15359	0.34
SCRI_RS_187638	2	0	132.19	31175		4.18383		0.45947		3.82	0.15359	0.34
SCRI_RS_225720	2	0	132.19	182085		3.8266		0.38042		3.82	0.15359	0.34
SCRI_RS_219333	2	0	132.19	183837		3.97847		0.3114		3.82	0.15359	0.34
SCRI_RS_142851	2	0	132.19	185384		5.86785	0.15359	0.40373		3.82	0.15359	0.34
BOPA1_3692-940	2	0	132.19	846638		4.21771	0.137633	0.29433		3.82	0.137633	0.34
3261698F0	2	0	132.19	1147685		3.75777	0.150404	0.31082		3.82	0.150404	0.34
3261337F0	2	0	132.19	1196185				0.47729				0.34
3258120F0	2	0.6	132.79	1677027				0.07344				0.33
3255853F0	2	0.6	132.79	1813406				0.25315				0.33
3255919F0	2	0.6	132.79	1839603		3.31817	0.187989	0.43214		3.47	0.187989	0.33
BOPA2_12_31446	2	0.6	132.79	2097024		4.24855	0.270404	0.25397		3.47	0.270404	0.33
3254764F0	2	0.6	132.79	2237820				0.2276				0.33
3257655F0	2	0.6	132.79	2337772				0.32761				0.33
SCRI_RS_165171	2	0.6	132.79	2769036		2.27381	0.245141	0.50303		3.47	0.245141	0.33
SCRI_RS_166816	2	0.6	132.79	2773060		2.19455	0.249248	0.50311		3.47	0.249248	0.33
3255217F0	2	0.6	132.79	2790915				0.49508				0.33
SCRI_RS_175550	2	0.6	132.79	2847155		2.28573	0.235449	0.50311		3.47	0.235449	0.33
SCRI_RS_136200	2	0.6	132.79	2850320		2.3246	0.237183	0.50303		3.47	0.237183	0.33
3256789F0	2	0.6	132.79	3178903		3.69384	0.261988	0.23578		3.47	0.261988	0.33
BOPA1_2582-767	2	0.6	132.79	3326323		2.10741	0.184013	0.11588		3.47	0.184013	0.33
SCRI_RS_139708	2	0.6	132.79	3732363		2.09509	0.15159	0.31899		3.47	0.15159	0.33
SCRI_RS_163314	2	0.6	132.79	3737324		1.9912	0.121795	0.32643		3.47	0.121795	0.33
SCRI_RS_135585	2	0.6	132.79	3740135		2.03685	0.13637	0.32643		3.47	0.13637	0.33
SCRI_RS_128813	2	1.19	133.38	3990469		5.7399	0.150252	0.21777		3.39	0.150252	0.32
SCRI_RS_211923	2	1.19	133.38	4332754		1.69915	0.150173	0.27114		3.39	0.150173	0.32
3255333F0	2	1.19	133.38	4696470		3.06152	0.0969186	0.01389		3.39	0.0969186	0.32
SCRI_RS_10642	2	1.19	133.38	5023386		5.01893	0.0590099	0.40373		3.39	0.0590099	0.32
BOPA2_12_30132	2	1.79	133.98	5332698		2.39262	0.0508239	0.49935		3.51	0.0508239	0.33
3259855F0	2	2.38	134.57	5952925		3.28779	0.0487197	0.1823		3.51	0.0487197	0.33
3258467F0	2	2.38	134.57	6000260				0.2845				0.33
3259264F0	2	2.38	134.57	6027362		5.76346	0.0329537	0.48858		3.51	0.0329537	0.33
SCRI_RS_146936	2	2.38	134.57	6097621		1.8738	0.0428154	0.2795		3.51	0.0428154	0.33
SCRI_RS_184395	2	2.38	134.57	6428518		2.93291	0.0325809	0.32643		3.51	0.0325809	0.33
3259664F0	2	2.38	134.57	6479256		2.53056	0.0646295	0.32215		3.51	0.0646295	0.33
3261990F0	2	2.98	135.17	6958259		3.88105	0.102096	0.34219		3.7	0.102096	0.34
SCRI_RS_221776	2	2.98	135.17	7268443		2.23179	0.120179	0.45894		3.7	0.120179	0.34
SCRI_RS_227507	2	2.98	135.17	7278821		4.85636	0.125922	0.11656		3.7	0.125922	0.34
SCRI_RS_156845	2	2.98	135.17	7351687		4.85819	0.125735	0.11724		3.7	0.125735	0.34
SCRI_RS_224245	2	2.98	135.17	7352828		4.32686	0.130712	0.09447		3.7	0.130712	0.34
SCRI_RS_192440	2	2.98	135.17	8034714		3.57188	0.150046	0.43409		3.7	0.150046	0.34
3256248F0	2	2.98	135.17	8906839				0.44104				0.34
3262167F0	2	2.98	135.17	8906904				0.09701				0.34
3256029F0	2	2.98	135.17	8944331		4.50575	0.194717	0.36895		3.7	0.194717	0.34
SCRI_RS_238263	2	2.98	135.17	9041888		2.1066	0.221204	0.38804		3.7	0.221204	0.34
SCRI_RS_190048	2	2.98	135.17	9087573		1.75842	0.205226	0.38042		3.7	0.205226	0.34
SCRI_RS_175603	2	2.98	135.17	9173940		2.37488	0.220883	0.29576		3.7	0.220883	0.34
SCRI_RS_232722	2	2.98	135.17	9180248				0.02454				0.34
SCRI_RS_146997	2	2.98	135.17	9181449		1.79028	0.228111	0.38647		3.7	0.228111	0.34
SCRI_RS_182210	2	2.98	135.17	9181728		1.93281	0.269164	0.38647		3.7	0.269164	0.34
3261154F0	2	3.57	135.76	9291206				0.41503				0.33
3255418F0	2	3.57	135.76	9291582				0.34457				0.33
3257496F0	2	3.57	135.76	9576922				0.43412				0.33
SCRI_RS_133377	2	3.57	135.76	9641407				0.41599				0.33
BOPA1_ABC02329-1-20-250	2	3.57	135.76	9658661		4.03516	0.323463	0.36784		3.48	0.323463	0.33
SCRI_RS_13476	2	3.57	135.76	9669853		4.61443	0.287965	0.46599		3.48	0.287965	0.33
3256673F0	2	3.57	135.76	10043842				0.1012				0.33
SCRI_RS_187012	2	3.57	135.76	10050778		5.62627	0.251453	0.44299		3.48	0.251453	0.33
SCRI_RS_169758	2	3.57	135.76	10055357		5.64286	0.231777	0.45127		3.48	0.231777	0.33
SCRI_RS_192463	2	3.57	135.76	10216485		5.61322	0.225249	0.45127		3.48	0.225249	0.33
SCRI_RS_88391	2	3.57	135.76	10900210		7.58482	0.196916	0.5028		3.48	0.196916	0.33
3255533F0	2	4.17	136.36	11004466		4.89091	0.165788	0.39823		3.5	0.165788	0.33
SCRI_RS_164876	2	4.17	136.36	11118101		3.85421	0.134577	0.49457		3.5	0.134577	0.33
3258277F0	2	4.17	136.36	11119666				0.41503				0.33
BOPA2_12_30781	2	4.17	136.36	11123064		2.70189	0.0911143	0.03703		3.5	0.0911143	0.33
SCRI_RS_196276	2	4.17	136.36	11124274				0.02469				0.33
BOPA1_8930-370	2	4.17	136.36	11189052		6.8763	0.0929919	0.49625		3.5	0.0929919	0.33
BOPA2_12_30424	2	4.17	136.36	11270715		3.34779	0.1015	0.50303		3.5	0.1015	0.33
SCRI_RS_177330	2	4.17	136.36	11316577		4.51195	0.0710866	0.35465		3.5	0.0710866	0.33
3261419F0	2	4.17	136.36	11626467				0.50359				0.33
BOPA2_12_10592	2	4.17	136.36	11634559		2.91583	0.0567743	0.0832		3.5	0.0567743	0.33
3255845F0	2	4.17	136.36	11639162		1.66895	0.0673905	0.50193		3.5	0.0673905	0.33
3256485F0	2	4.17	136.36	11647629		3.79961	0.0740282	0.3105		3.5	0.0740282	0.33
SCRI_RS_167465	2	4.17	136.36	11898490		2.43472	0.0789608	0.38647		3.5	0.0789608	0.33
SCRI_RS_151082	2	4.17	136.36	11905084		4.10678	0.1202	0.15888		3.5	0.1202	0.33
SCRI_RS_237918	2	4.17	136.36	11907974				0.37755				0.33
3255870F0	2	4.17	136.36	12026600				0.40579				0.33
3260510F0	2	4.17	136.36	12118121				0.37214				0.33
SCRI_RS_224641	2	4.76	136.95	12200537		4.38519	0.150561	0.32643		3.38	0.150561	0.32
SCRI_RS_162694	2	4.76	136.95	12212703		1.79852	0.139832	0.45127		3.38	0.139832	0.32
3255816F0	2	4.76	136.95	12214551		2.3623	0.145333	0.49512		3.38	0.145333	0.32
SCRI_RS_103515	2	4.17	136.36	12240084		2.26937	0.140129	0.4736		3.5	0.140129	0.33
BOPA1_3453-1974	2	4.17	136.36	12243797		4.46663	0.142136	0.40218		3.5	0.142136	0.33
SCRI_RS_135391	2	4.76	136.95	12353823		3.61644	0.109243	0.18902		3.38	0.109243	0.32
3262153F0	2	4.76	136.95	12600305		4.14719	0.0681877	0.37927		3.38	0.0681877	0.32
3255082F0	2	4.76	136.95	12691027				0.42515				0.32
SCRI_RS_159503	2	4.76	136.95	12801329		4.2403	0.0628362	0.32643		3.38	0.0628362	0.32
SCRI_RS_141771	2	5.36	137.55	12860652		1.4003	0.0670549	0.29576		3.44	0.0670549	0.33
BOPA1_3452-1355	2	5.36	137.55	12863636		1.51111	0.114229	0.11588		3.44	0.114229	0.33
BOPA2_12_10430	2	5.36	137.55	12868609		2.75354	0.106036	0.10559		3.44	0.106036	0.33
SCRI_RS_192552	2	5.36	137.55	12868999		1.69311	0.118285	0.34783		3.44	0.118285	0.33
BOPA2_12_31497	2	5.36	137.55	12949466		4.45244	0.108329	0.15888		3.44	0.108329	0.33
SCRI_RS_193452	2	5.36	137.55	12951210				0.38118				0.33
3257335F0	2	5.36	137.55	12992668				0.23284				0.33
3259616F0	2	5.36	137.55	13031112		4.23972	0.0921348	0.15003		3.44	0.0921348	0.33
SCRI_RS_173604	2	5.36	137.55	13265914		1.84811	0.0983479	0.36784		3.44	0.0983479	0.33
3260208F0	2	5.36	137.55	13286189		2.38249	0.104565	0.49584		3.44	0.104565	0.33
3255748F0	2	5.36	137.55	13286321		3.68624	0.0967499	0.25627		3.44	0.0967499	0.33
3258377F0	2	5.36	137.55	13925431				0.36797				0.33
SCRI_RS_231057	2	5.36	137.55	14014452		2.09131	0.0607115	0.33372		3.44	0.0607115	0.33
3258881F0	2	6.56	138.75	14222166		2.51946	0.0510543	0.44876		2.95	0.0510543	0.3
3255987F0	2	6.56	138.75	14227509		5.66122	0.0477184	0.06168		2.95	0.0477184	0.3
SCRI_RS_204158	2	6.56	138.75	14324446		1.80624	0.0377013	0.49612		2.95	0.0377013	0.3
3255423F0	2	6.56	138.75	14567703		1.65741	0.0440428	0.09675		2.95	0.0440428	0.3
SCRI_RS_149407	2	6.56	138.75	14639699				0.24519				0.3
3257458F0	2	6.56	138.75	14745658				0.07291				0.3
3256341F0	2	6.56	138.75	15436396		2.73072	0.0448673	0.03749		2.95	0.0448673	0.3
SCRI_RS_605	2	6.56	138.75	15541444		2.53309	0.048369	0.39238		2.95	0.048369	0.3
SCRI_RS_157480	2	6.56	138.75	16189847		1.61352	0.0479063	0.31899		2.95	0.0479063	0.3
BOPA2_12_30155	2	6.56	138.75	16221958		1.63151	0.0503741	0.21777		2.95	0.0503741	0.3
3259459F0	2	7.75	139.94	16632307		2.61544	0.0488181	0.26577		3.05	0.0488181	0.28
SCRI_RS_144545	2	7.75	139.94	16642314		3.24194	0.048186	0.49544		3.05	0.048186	0.28
SCRI_RS_160747	2	7.75	139.94	16965250		3.11326	0.0511757	0.26263		3.05	0.0511757	0.28
3254726F0	2	8.35	140.54	17782257		3.05178	0.0340338	0.17304		3.05	0.0340338	0.28
BOPA2_12_30631	2	8.35	140.54	18521991		6.18823	0.0368104	0.36132		3.05	0.0368104	0.28
3255012F0	2	8.35	140.54	18553572				0.47468				0.28
BOPA1_12224-363	2	8.35	140.54	18589377		3.29434	0.0465234	0.02454		3.05	0.0465234	0.28
SCRI_RS_141564	2	8.35	140.54	18589486		4.46376	0.0468428	0.46254		3.05	0.0468428	0.28
3262855F0	2	8.35	140.54	18639910		1.44306	0.0772505	0.23708		3.05	0.0772505	0.28
SCRI_RS_158433	2	8.35	140.54	18672627		3.34768	0.081796	0.26263		3.05	0.081796	0.28
3258417F0	2	8.35	140.54	18754704				0.16752				0.28
SCRI_RS_152744	2	8.35	140.54	18771570		2.88983	0.085434	0.49015		3.05	0.085434	0.28
3257494F0	2	8.35	140.54	18772766		2.21564	0.0924623	0.28895		3.05	0.0924623	0.28
SCRI_RS_231806	2	8.35	140.54	18835432		3.32456	0.122959	0.49383		3.05	0.122959	0.28
3262220F0	2	8.94	141.13	19058997		3.22034	0.128739	0.12149		3.54	0.128739	0.27
SCRI_RS_226348	2	8.94	141.13	19076363		2.95198	0.105627	0.23618		3.54	0.105627	0.27
SCRI_RS_108647	2	8.94	141.13	19617373		3.84147	0.089304	0.0832		3.54	0.089304	0.27
SCRI_RS_155957	2	8.94	141.13	19671107		3.47886	0.0731796	0.39813		3.54	0.0731796	0.27
BOPA1_4277-1901	2	8.94	141.13	19829386		2.48451	0.0711573	0.18799		3.54	0.0711573	0.27
SCRI_RS_128162	2	8.94	141.13	19958581		4.31701	0.0630775	0.36149		3.54	0.0630775	0.27
3256026F0	2	8.94	141.13	19965018		3.63676	0.074873	0.08845		3.54	0.074873	0.27
SCRI_RS_194812	2	9.54	141.73	20049742		2.94521	0.0516324	0.46599		3.54	0.0516324	0.27
3256408F0	2	9.54	141.73	20051023		3.16409	0.0730944	0.13037		3.54	0.0730944	0.27
SCRI_RS_231889	2	8.94	141.13	20080158		1.72604	0.0696135	0.50303		3.54	0.0696135	0.27
3257920F0	2	8.94	141.13	20101376		3.43512	0.0607501	0.29795		3.54	0.0607501	0.27
3256324F0	2	9.54	141.73	21324846				0.20915				0.27
3257298F0	2	10.13	142.32	21436631				0.2848				0.27
3255667F0	2	10.13	142.32	21437965				0.48911				0.27
SCRI_RS_153226	2	10.73	142.92	21536221		5.89872	0.0784604	0.16908		3.68	0.0784604	0.26
SCRI_RS_154683	2	10.73	142.92	21812702		5.74886	0.0757937	0.16908		3.68	0.0757937	0.26
SCRI_RS_179003	2	10.73	142.92	21822675		3.07959	0.0885711	0.32643		3.68	0.0885711	0.26
SCRI_RS_106759	2	10.73	142.92	21849278		5.15266	0.0889307	0.36132		3.68	0.0889307	0.26
SCRI_RS_149462	2	10.73	142.92	22225488		4.23662	0.0975624	0.42458		3.68	0.0975624	0.26
SCRI_RS_188987	2	10.73	142.92	22226632				0.12737				0.26
BOPA2_12_31284	2	10.73	142.92	22398540		4.59734	0.0670067	0.20834		3.68	0.0670067	0.26
SCRI_RS_202814	2	10.73	142.92	22402042				0.13962				0.26
3259605F0	2	10.73	142.92	22640431				0.07454				0.26
SCRI_RS_154030	2	10.73	142.92	22687932		3.95943	0.0698747	0.21777		3.68	0.0698747	0.26
SCRI_RS_66401	2	10.73	142.92	22844959				0.13803				0.26
3259787F0	2	10.73	142.92	23117078				0.26997				0.26
SCRI_RS_198643	2	10.73	142.92	23189429		2.71847	0.0725333	0.17913		3.68	0.0725333	0.26
3258673F0	2	10.73	142.92	24051216				0.2703				0.26
3258937F0	2	10.73	142.92	24237077		3.61019	0.0479227	0.33992		3.68	0.0479227	0.26
SCRI_RS_159228	2	12.54	144.73	24866756		3.14212	0.0514963	0.43862		3.93	0.0514963	0.28
SCRI_RS_190423	2	13.74	145.93	25839157				0.32643				0.3
SCRI_RS_205712	2	13.74	145.93	25840610		2.80854	0.0502867	0.38647		4.07	0.0502867	0.3
SCRI_RS_196192	2	13.74	145.93	26048540		4.41396	0.0649949	0.24515		4.07	0.0649949	0.3
3259955F0	2	13.74	145.93	26048726				0.47985				0.3
BOPA2_12_10777	2	13.74	145.93	26199676		7.95134	0.104426	0.50314		4.07	0.104426	0.3
3259097F0	2	13.74	145.93	26387344				0.3368				0.3
3258798F0	2	13.74	145.93	26422033		4.66263	0.107455	0.32821		4.07	0.107455	0.3
3259155F0	2	13.74	145.93	26929160				0.16429				0.3
SCRI_RS_153798	2	13.74	145.93	27205159		1.54792	0.128873	0.35465		4.07	0.128873	0.3
3256316F0	2	13.74	145.93	27218241				0.1382				0.3
SCRI_RS_233272	2	13.74	145.93	27378180		1.49342	0.119774	0.2795		4.07	0.119774	0.3
3258499F0	2	13.74	145.93	27618369		2.45658	0.120801	0.1245		4.07	0.120801	0.3
SCRI_RS_210172	2	13.74	145.93	28063930		3.10216	0.143342	0.3742		4.07	0.143342	0.3
3258331F0	2	13.74	145.93	28277399		2.5616	0.198553	0.46452		4.07	0.198553	0.3
SCRI_RS_196316	2	13.74	145.93	28616090		5.45023	0.178661	0.34085		4.07	0.178661	0.3
3256566F0	2	14.98	147.17	28830018				0.01471				0.29
BK_16	2	15.59	147.78	29124437		4.85782	0.172125	0.19876		4.15	0.172125	0.29
BOPA2_12_30872	2	15.59	147.78	29124657		4.72948	0.256794	0.19876		4.15	0.256794	0.29
BK_12	2	15.59	147.78	29125880		4.73337	0.334033	0.19876		4.15	0.334033	0.29
BOPA2_12_30870	2	15.59	147.78	29126203		3.35586	0.459782	0.4472		4.15	0.459782	0.29
BK_13	2	15.59	147.78	29126584		5.40692	0.470674	0.49689		4.15	0.470674	0.29
BOPA2_12_30871	2	15.59	147.78	29127081		4.85306	0.367898	0.19876		4.15	0.367898	0.29
BK_14	2	15.59	147.78	29127097		4.87416	0.296286	0.19876		4.15	0.296286	0.29
BK_15	2	15.59	147.78	29127526		5.01037	0.215344	0.19876		4.15	0.215344	0.29
3256555F0	2	16.2	148.39	29303360		6.21189	0.177898	0.42011		4.61	0.177898	0.26
3256717F0	2	16.2	148.39	29348692		2.87374	0.141738	0.301		4.61	0.141738	0.26
3255173F0	2	16.81	149	29697335		3.77129	0.121705	0.18851		3.1	0.121705	0.26
SCRI_RS_131218	2	18.68	150.87	29839855		1.60126	0.0799241	0.36784		2.44	0.0799241	0.29
SCRI_RS_188893	2	18.68	150.87	29839855		1.63664	0.0679118	0.36784		2.44	0.0679118	0.29
3259614F0	2	18.68	150.87	29882839		2.10115	0.0896104	0.25575		2.44	0.0896104	0.29
SCRI_RS_174063	2	18.68	150.87	30092681		4.40415	0.086191	0.14938		2.44	0.086191	0.29
3261552F0	2	18.68	150.87	30099175				0.24832				0.29
SCRI_RS_186387	2	18.68	150.87	30898495		1.9684	0.128992	0.2795		2.44	0.128992	0.29
SCRI_RS_170337	2	18.68	150.87	30903092		1.43192	0.108364	0.09447		2.44	0.108364	0.29
SCRI_RS_120529	2	18.68	150.87	31559519		1.61541	0.137429	0.22826		2.44	0.137429	0.29
BOPA1_5880-2547	2	18.68	150.87	31560082		2.4555	0.191013	0.48247		2.44	0.191013	0.29
SCRI_RS_192783	2	18.68	150.87	31563144		1.66302	0.280893	0.28913		2.44	0.280893	0.29
3255113F0	2	18.68	150.87	31754774		2.07743	0.29439	0.18528		2.44	0.29439	0.29
SCRI_RS_182270	2	18.68	150.87	31771023		2.93965	0.302893	0.49206		2.44	0.302893	0.29
SCRI_RS_183655	2	18.68	150.87	31772902		1.42724	0.269213	0.22705		2.44	0.269213	0.29
BOPA1_2646-1277	2	18.68	150.87	31788091		1.38034	0.24145	0.2613		2.44	0.24145	0.29
SCRI_RS_239882	2	18.68	150.87	31796345		1.47054	0.19255	0.27114		2.44	0.19255	0.29
3255315F0	2	18.68	150.87	31796968		2.43474	0.173416	0.19545		2.44	0.173416	0.29
SCRI_RS_173164	2	18.68	150.87	31796993		2.47135	0.158999	0.18902		2.44	0.158999	0.29
3257170F0	2	19.28	151.47	32018454		3.07472	0.165428	0.11077		2.44	0.165428	0.28
SCRI_RS_12516	2	19.28	151.47	32081698				0.34085				0.28
SCRI_RS_186448	2	19.28	151.47	32347922		2.3848	0.148468	0.39238		2.44	0.148468	0.28
BOPA1_2029-1143	2	19.28	151.47	32348693		1.80659	0.152538	0.50292		2.44	0.152538	0.28
SCRI_RS_153693	2	19.28	151.47	34040308		2.88991	0.136322	0.46583		2.44	0.136322	0.28
SCRI_RS_155612	2	19.28	151.47	34041238		2.75374	0.159316	0.44876		2.44	0.159316	0.28
SCRI_RS_115905	2	19.89	152.08	34094646		1.74298	0.217007	0.3114		2.46	0.217007	0.28
BOPA1_8787-1459	2	20.49	152.68	34201880		4.15727	0.258209	0.18799		2.52	0.258209	0.3
3262951F0	2	20.49	152.68	34210587		2.8207	0.241428	0.39657		2.52	0.241428	0.3
BOPA1_7747-1056	2	20.49	152.68	34355432		3.32346	0.205696	0.26263		2.52	0.205696	0.3
BOPA1_7766-492	2	20.49	152.68	34865013		3.2194	0.20163	0.23495		2.52	0.20163	0.3
SCRI_RS_7026	2	20.49	152.68	34879112		3.19736	0.159622	0.23618		2.52	0.159622	0.3
3256293F0	2	21.08	153.27	35604142		3.99313	0.156663	0.22748		3.01	0.156663	0.32
3260058F0	2	21.08	153.27	35752269				0.10567				0.32
3255557F0	2	21.68	153.87	36229858		3.47584	0.126568	0.10943		3.43	0.126568	0.31
SCRI_RS_140819	2	21.68	153.87	36326817		1.99961	0.119475	0.46599		3.43	0.119475	0.31
3259145F0	2	22.27	154.46	36430806				0.47118				0.25
BOPA1_7144-973	2	22.27	154.46	36438387		4.29267	0.0959457	0.47429		3.97	0.0959457	0.25
3262709F0	2	23.47	155.66	37789049		4.81931	0.127894	0.47926		4.23	0.127894	0.24
3259491F0	2	23.47	155.66	37887140		3.19256	0.1827	0.16348		4.23	0.1827	0.24
3255086F0	2	23.47	155.66	37888421		4.29213	0.268264	0.46218		4.23	0.268264	0.24
BOPA1_2477-377	2	24.06	156.25	37962779		5.24748	0.305878	0.14938		4.42	0.305878	0.24
SCRI_RS_182371	2	24.06	156.25	38082589		5.06155	0.341783	0.15888		4.42	0.341783	0.24
SCRI_RS_207162	2	24.06	156.25	38083569		5.25333	0.306999	0.15888		4.42	0.306999	0.24
SCRI_RS_192657	2	24.06	156.25	38084702		5.16747	0.400458	0.17913		4.42	0.400458	0.24
3261048F0	2	24.06	156.25	38085532				0.1345				0.24
SCRI_RS_110647	2	24.06	156.25	38180501		4.31246	0.520235	0.18902		4.42	0.520235	0.24
3254654F0	2	24.06	156.25	38195126		4.02948	0.476886	0.16254		4.42	0.476886	0.24
3260410F0	2	24.06	156.25	38263741		2.88929	0.476886	0.12149		4.42	0.476886	0.24
BOPA1_5652-419	2	24.06	156.25	38369040		4.22098	0.437473	0.21662		4.42	0.437473	0.24
BOPA1_864-594	2	24.06	156.25	38600399		4.36749	0.321322	0.18799		4.42	0.321322	0.24
BOPA1_5050-1101	2	25.27	157.46	38835263		3.92295	0.222687	0.16814		4.65	0.222687	0.26
SCRI_RS_10302	2	25.27	157.46	39243599		5.39562	0.158562	0.15888		4.65	0.158562	0.26
3257448F0	2	25.87	158.06	40314854		4.25344	0.197399	0.14209		4.8	0.197399	0.29
3259015F0	2	25.87	158.06	40458998				0.4674				0.29
3260295F0	2	25.87	158.06	41732600				0.16318				0.29
BOPA2_12_11452	2	27.09	159.28	42237101		4.12122	0.163525	0.27114		5.01	0.163525	0.37
BOPA1_816-265	2	27.09	159.28	42238279		5.514	0.141901	0.49761		5.01	0.141901	0.37
3257046F0	2	27.09	159.28	42238895		6.41131	0.120872	0.47337		5.01	0.120872	0.37
3255981F0	2	27.09	159.28	42962764		6.47693	0.124469	0.46889		5.01	0.124469	0.37
3256024F0	2	27.09	159.28	43864736		4.09802	0.174622	0.33992		5.01	0.174622	0.37
3256668F0	2	27.68	159.87	45577270				0.44096				0.4
SCRI_RS_120182	2	27.68	159.87	45633442		3.3678	0.224037	0.33372		5.07	0.224037	0.4
SCRI_RS_134823	2	27.68	159.87	45695804		3.77635	0.202274	0.50303		5.07	0.202274	0.4
SCRI_RS_167605	2	27.68	159.87	46146583		5.97354	0.195933	0.49544		5.07	0.195933	0.4
SCRI_RS_197357	2	27.68	159.87	46146937		5.9918	0.219792	0.49544		5.07	0.219792	0.4
SCRI_RS_215080	2	27.68	159.87	46150235		5.80513	0.244683	0.49544		5.07	0.244683	0.4
3260104F0	2	30.15	162.34	46763501		3.1397	0.269438	0.16735		5.73	0.269438	0.4
3262409F0	2	30.15	162.34	46791161		8.60074	0.240687	0.39122		5.73	0.240687	0.4
SCRI_RS_174935	2	31.37	163.56	46832193		3.09395	0.210341	0.21777		5.08	0.210341	0.37
3256699F0	2	31.37	163.56	46833315		8.74744	0.171041	0.48921		5.08	0.171041	0.37
3261758F0	2	31.37	163.56	46833552		8.53598	0.156611	0.48563		5.08	0.156611	0.37
SCRI_RS_182408	2	31.37	163.56	47774959		6.00595	0.120625	0.45518		5.08	0.120625	0.37
SCRI_RS_123295	2	31.98	164.17	48197749		4.36485	0.114202	0.48348		4.79	0.114202	0.36
SCRI_RS_176159	2	31.98	164.17	48450282		3.35214	0.125447	0.44299		4.79	0.125447	0.36
SCRI_RS_165427	2	33.2	165.39	49747728		3.58194	0.10901	0.50217		4.96	0.10901	0.38
3255917F0	2	33.2	165.39	49750784		2.75281	0.140724	0.19073		4.96	0.140724	0.38
SCRI_RS_206586	2	33.2	165.39	49900918		3.03132	0.188961	0.23618		4.96	0.188961	0.38
SCRI_RS_78277	2	33.2	165.39	49982147		7.00865	0.233615	0.39238		4.96	0.233615	0.38
BOPA1_3709-716	2	31.98	164.17	49988654		8.90031	0.321406	0.48462		4.79	0.321406	0.36
SCRI_RS_207244	2	33.2	165.39	50231333		2.94991	0.304654	0.22705		4.96	0.304654	0.38
BOPA1_ABC03253-1-2-279	2	33.2	165.39	50233938		2.88326	0.296166	0.22586		4.96	0.296166	0.38
3255887F0	2	33.2	165.39	50355369		4.40449	0.281013	0.46083		4.96	0.281013	0.38
BOPA1_2964-382	2	33.79	165.98	50468853		2.75987	0.256192	0.19768		4.75	0.256192	0.38
SCRI_RS_158687	2	33.79	165.98	50516866		4.28668	0.268713	0.45518		4.75	0.268713	0.38
SCRI_RS_81287	2	33.79	165.98	50741111		2.78234	0.202244	0.20834		4.75	0.202244	0.38
BOPA2_12_30657	2	33.79	165.98	50871312		4.66265	0.163743	0.46254		4.75	0.163743	0.38
BOPA2_12_10296	2	34.39	166.58	51222291		5.33709	0.183909	0.10559		4.76	0.183909	0.37
SCRI_RS_137093	2	34.39	166.58	51223324		2.72419	0.175361	0.42941		4.76	0.175361	0.37
BOPA1_6338-682	2	34.39	166.58	51957444		4.95819	0.235422	0.41809		4.76	0.235422	0.37
BOPA1_7623-818	2	34.39	166.58	52014150		2.64425	0.289491	0.36628		4.76	0.289491	0.37
3255719F0	2	34.39	166.58	52015879		2.56447	0.326296	0.33733		4.76	0.326296	0.37
3263085F0	2	34.39	166.58	52372990		8.2451	0.347291	0.46319		4.76	0.347291	0.37
3260977F0	2	34.39	166.58	52538807		8.89735	0.364814	0.43688		4.76	0.364814	0.37
SCRI_RS_212932	2	34.39	166.58	52686513		2.45343	0.324714	0.34085		4.76	0.324714	0.37
BOPA1_4410-284	2	34.98	167.17	52787530		1.93152	0.300142	0.3322		4.71	0.300142	0.38
3257890F0	2	34.98	167.17	52929338		6.72663	0.278523	0.50272		4.71	0.278523	0.38
3262966F0	2	34.98	167.17	53459237		3.48022	0.27853	0.25929		4.71	0.27853	0.38
SCRI_RS_135619	2	34.98	167.17	53459513		6.35245	0.322884	0.4472		4.71	0.322884	0.38
BOPA1_6846-1161	2	34.98	167.17	53709349		5.90048	0.332421	0.50155		4.71	0.332421	0.38
SCRI_RS_215094	2	34.98	167.17	53902441		7.55643	0.375513	0.48898		4.71	0.375513	0.38
3262520F0	2	34.98	167.17	53908199				0.43784				0.38
SCRI_RS_186954	2	34.98	167.17	53909180		7.99614	0.31236	0.45264		4.71	0.31236	0.38
SCRI_RS_174444	2	34.98	167.17	54259060		7.65148	0.320528	0.48585		4.71	0.320528	0.38
BOPA2_12_30432	2	34.98	167.17	54631972		4.20081	0.252193	0.38804		4.71	0.252193	0.38
SCRI_RS_154981	2	36.78	168.97	54787860		4.19088	0.237127	0.39969		4.23	0.237127	0.38
3258041F0	2	36.78	168.97	56565839		4.03541	0.231288	0.48538		4.23	0.231288	0.38
3257273F0	2	37.38	169.57	57273495		5.20107	0.19785	0.39162		2.95	0.19785	0.32
SCRI_RS_41263	2	37.38	169.57	57311960		2.09658	0.176998	0.42458		2.95	0.176998	0.32
3259136F0	2	37.38	169.57	57663399		1.82665	0.147143	0.44586		2.95	0.147143	0.32
3263103F0	2	37.38	169.57	57663476		1.88046	0.133992	0.45011		2.95	0.133992	0.32
BOPA1_8512-430	2	37.38	169.57	58185234		5.52547	0.12203	0.50242		2.95	0.12203	0.32
SCRI_RS_141655	2	37.38	169.57	58528585		2.29473	0.145088	0.10559		2.95	0.145088	0.32
3258455F0	2	37.38	169.57	59026919				0.20164				0.32
3255112F0	2	37.38	169.57	59207532		1.54448	0.131516	0.18422		2.95	0.131516	0.32
BOPA2_12_10715	2	37.97	170.16	62239559		1.55105	0.107079	0.24515		2.95	0.107079	0.32
3261247F0	2	38.57	170.76	63222516		2.68787	0.119915	0.18121		3.21	0.119915	0.3
3256377F0	2	39.17	171.36	64466996		2.72689	0.114816	0.14639		3.08	0.114816	0.28
SCRI_RS_171029	2	39.17	171.36	65025091		2.84727	0.110298	0.25397		3.08	0.110298	0.28
BOPA2_12_30491	2	40.39	172.58	65977277		3.87101	0.113033	0.04846		3.61	0.113033	0.2
3256112F0	2	40.39	172.58	65981605		5.93268	0.103331	0.37748		3.61	0.103331	0.2
3257764F0	2	42.83	175.02	66991288				0.37778				0.24
BOPA2_12_20281	2	42.83	175.02	67505803		4.13492	0.0772665	0.01235		3.53	0.0772665	0.24
3262011F0	2	42.83	175.02	68378341		3.32896	0.0629513	0.4281		3.53	0.0629513	0.24
SCRI_RS_152206	2	42.83	175.02	68787721		3.01417	0.0801407	0.24515		3.53	0.0801407	0.24
3256386F0	2	42.83	175.02	68788812		3.22247	0.0829348	0.22748		3.53	0.0829348	0.24
3259130F0	2	42.83	175.02	69201728		4.32736	0.0823702	0.48371		3.53	0.0823702	0.24
3255144F0	2	44.03	176.22	69647335		3.32891	0.094603	0.48493		3.56	0.094603	0.24
3257060F0	2	44.03	176.22	69647400		8.49276	0.104208	0.47615		3.56	0.104208	0.24
3260691F0	2	44.03	176.22	70128208				0.07135				0.24
BOPA1_4788-672	2	44.03	176.22	70385640		2.08396	0.0880303	0.24515		3.56	0.0880303	0.24
BOPA2_12_10219	2	44.03	176.22	70575767		2.533	0.120271	0.06019		3.56	0.120271	0.24
3258934F0	2	44.03	176.22	70579296				0.11474				0.24
3259850F0	2	44.03	176.22	70641433		3.91448	0.114837	0.1245		3.56	0.114837	0.24
BOPA1_ABC02350-pHv759-04	2	44.03	176.22	70642927		1.89243	0.0958519	0.2667		3.56	0.0958519	0.24
BOPA2_12_30703	2	44.03	176.22	71400640		2.38839	0.100256	0.11656		3.56	0.100256	0.24
3257435F0	2	44.64	176.83	74002237		3.138	0.104567	0.03821		3.35	0.104567	0.23
SCRI_RS_237094	2	44.64	176.83	74526241		2.56358	0.102646	0.49689		3.35	0.102646	0.23
SCRI_RS_139793	2	44.64	176.83	74597690		4.51323	0.106109	0.09447		3.35	0.106109	0.23
BOPA1_ConsensusGBS0524-2	2	45.24	177.43	74603829		3.43926	0.128453	0.07135		3.43	0.128453	0.28
3256587F0	2	45.24	177.43	74740904		3.70502	0.128781	0.07444		3.43	0.128781	0.28
3259011F0	2	45.24	177.43	75552504		4.06511	0.148627	0.50296		3.43	0.148627	0.28
SCRI_RS_239231	2	46.44	178.63	76954569		3.75585	0.163152	0.26263		3.51	0.163152	0.28
3256131F0	2	46.44	178.63	77490318		2.60384	0.168068	0.24123		3.51	0.168068	0.28
3256489F0	2	46.44	178.63	78190104		2.64411	0.123765	0.22498		3.51	0.123765	0.28
SCRI_RS_221843	2	46.44	178.63	78370571		2.53289	0.115693	0.14853		3.51	0.115693	0.28
3259575F0	2	46.44	178.63	79311119		2.39367	0.114499	0.2153		3.51	0.114499	0.28
3259400F0	2	46.44	178.63	79715426				0.16859				0.28
BOPA2_12_31127	2	46.44	178.63	79717791		2.49101	0.0878236	0.14853		3.51	0.0878236	0.28
BOPA2_12_31169	2	46.44	178.63	80076276				0.17418				0.28
SCRI_RS_198148	2	47.05	179.24	80405104				0.45127				0.28
SCRI_RS_198460	2	47.05	179.24	80837184		3.97653	0.0664384	0.29576		3.55	0.0664384	0.28
SCRI_RS_173531	2	47.05	179.24	81787453		3.56727	0.0721841	0.44299		3.55	0.0721841	0.28
BOPA1_3598-489	2	47.05	179.24	82437343		5.8658	0.0616371	0.18799		3.55	0.0616371	0.28
SCRI_RS_231782	2	47.05	179.24	82524579		3.50347	0.0926607	0.35465		3.55	0.0926607	0.28
SCRI_RS_151576	2	47.05	179.24	83425978		4.91381	0.118676	0.49363		3.55	0.118676	0.28
3260337F0	2	47.05	179.24	83525540				0.30759				0.28
SCRI_RS_158649	2	47.05	179.24	86579873				0.4283				0.28
BOPA1_5823-1073	2	47.05	179.24	86581004		4.25174	0.155088	0.49474		3.55	0.155088	0.28
BOPA2_12_20688	2	47.05	179.24	88325148		3.0161	0.162735	0.0125		3.55	0.162735	0.28
3261735F0	2	47.05	179.24	90242785		3.61654	0.192754	0.49653		3.55	0.192754	0.28
3257223F0	2	47.05	179.24	90313693		2.21872	0.208038	0.43672		3.55	0.208038	0.28
BOPA1_ABC01899-1-1-301	2	47.05	179.24	91940237		2.27519	0.177846	0.42793		3.55	0.177846	0.28
3258891F0	2	47.05	179.24	92205585		4.97628	0.15561	0.35126		3.55	0.15561	0.28
3259995F0	2	47.05	179.24	93818740		2.93489	0.155092	0.481		3.55	0.155092	0.28
SCRI_RS_182050	2	47.05	179.24	94197883		3.12634	0.125016	0.47655		3.55	0.125016	0.28
SCRI_RS_167564	2	47.05	179.24	94200977		2.36744	0.0980225	0.34783		3.55	0.0980225	0.28
BOPA1_5379-595	2	47.64	179.83	94908067		1.99068	0.0907414	0.21662		3.54	0.0907414	0.29
SCRI_RS_122681	2	47.64	179.83	96154826		3.6351	0.105509	0.06019		3.54	0.105509	0.29
BOPA1_ABC12560-1-1-421	2	47.64	179.83	96162830		1.86214	0.12358	0.26979		3.54	0.12358	0.29
3255675F0	2	47.64	179.83	96412039				0.20164				0.29
3261341F0	2	47.64	179.83	97039019				0.27651				0.29
SCRI_RS_151535	2	47.64	179.83	97400213		5.52202	0.155739	0.17913		3.54	0.155739	0.29
BOPA1_4331-1475	2	47.64	179.83	100642096		3.42447	0.159638	0.42309		3.54	0.159638	0.29
3258514F0	2	47.64	179.83	101397950		2.13518	0.189609	0.29317		3.54	0.189609	0.29
3260276F0	2	47.64	179.83	102539597				0.44923				0.29
SCRI_RS_238424	2	47.64	179.83	103693811		2.50251	0.22332	0.3114		3.54	0.22332	0.29
SCRI_RS_175065	2	47.64	179.83	103696842		5.17217	0.300013	0.16908		3.54	0.300013	0.29
3259568F0	2	47.64	179.83	105053180		5.75663	0.21238	0.37584		3.54	0.21238	0.29
BOPA1_5113-624	2	48.24	180.43	107639043		5.47367	0.251839	0.16814		3.55	0.251839	0.26
BOPA2_12_30259	2	48.24	180.43	108259010		3.60848	0.235804	0.44299		3.55	0.235804	0.26
BOPA1_2580-1456	2	48.24	180.43	108479568		5.53014	0.250153	0.16814		3.55	0.250153	0.26
3258978F0	2	48.24	180.43	108671781		4.45739	0.216808	0.08789		3.55	0.216808	0.26
SCRI_RS_154617	2	48.24	180.43	108976731		5.57568	0.253257	0.16908		3.55	0.253257	0.26
3258474F0	2	48.24	180.43	109679170		2.79453	0.203514	0.31357		3.55	0.203514	0.26
SCRI_RS_199898	2	48.24	180.43	109868076		2.96312	0.206803	0.14853		3.55	0.206803	0.26
SCRI_RS_199897	2	48.24	180.43	109874623		2.93006	0.240794	0.14853		3.55	0.240794	0.26
SCRI_RS_218303	2	48.24	180.43	109878394		2.29359	0.242892	0.24515		3.55	0.242892	0.26
3257949F0	2	48.24	180.43	110055032				0.199				0.26
BOPA2_12_31474	2	48.24	180.43	110194236		2.84584	0.260323	0.49383		3.55	0.260323	0.26
BOPA1_ABC20402-1-3-298	2	48.24	180.43	110245777		3.56626	0.215151	0.45762		3.55	0.215151	0.26
BOPA1_9060-471	2	48.24	180.43	110249253		2.84343	0.163243	0.19768		3.55	0.163243	0.26
3258125F0	2	48.24	180.43	110290700				0.50196				0.26
3261408F0	2	48.24	180.43	112152782		3.20925	0.116638	0.15559		3.55	0.116638	0.26
SCRI_RS_10398	2	48.83	181.02	113049465		3.73957	0.099001	0.14853		3.71	0.099001	0.27
3256872F0	2	48.83	181.02	113061054		3.42198	0.112748	0.48044		3.71	0.112748	0.27
3261507F0	2	48.83	181.02	113474758				0.0258				0.27
SCRI_RS_6792	2	48.83	181.02	113480884		6.94282	0.167261	0.28771		3.71	0.167261	0.27
SCRI_RS_155546	2	48.83	181.02	113639967		1.73551	0.168721	0.16908		3.71	0.168721	0.27
SCRI_RS_144592	2	49.43	181.62	114309480		2.1655	0.155327	0.48094		4.05	0.155327	0.25
3262943F0	2	49.43	181.62	114710854		2.17931	0.158029	0.47526		4.05	0.158029	0.25
BOPA1_946-2500	2	49.43	181.62	115322557		2.24574	0.199569	0.47542		4.05	0.199569	0.25
BOPA1_1292-406	2	49.43	181.62	115450117		4.38021	0.283682	0.12664		4.05	0.283682	0.25
3259124F0	2	49.43	181.62	115722020		5.63806	0.31502	0.26068		4.05	0.31502	0.25
3255237F0	2	49.43	181.62	116301364		2.03157	0.305206	0.14126		4.05	0.305206	0.25
3255549F0	2	49.43	181.62	116318352		4.57712	0.234466	0.50313		4.05	0.234466	0.25
SCRI_RS_169913	2	49.43	181.62	118552281				0.06019				0.25
BOPA1_2601-171	2	49.43	181.62	118999963		4.06217	0.182594	0.50292		4.05	0.182594	0.25
3257050F0	2	49.43	181.62	119855630		1.98083	0.16619	0.14126		4.05	0.16619	0.25
BOPA1_887-736	2	49.43	181.62	119872063				0.05983				0.25
SCRI_RS_195938	2	49.43	181.62	119910875		4.63379	0.200674	0.50303		4.05	0.200674	0.25
SCRI_RS_125325	2	49.43	181.62	119984207				0.06019				0.25
3256247F0	2	49.43	181.62	120720574		5.04233	0.182485	0.48663		4.05	0.182485	0.25
BOPA1_3662-381	2	50.02	182.21	122034077		2.06865	0.198852	0.26398		4.73	0.198852	0.24
SCRI_RS_41905	2	50.02	182.21	122537205		2.51906	0.217838	0.2795		4.73	0.217838	0.24
3259476F0	2	50.02	182.21	122677292		1.60465	0.263166	0.18013		4.73	0.263166	0.24
BOPA2_12_10927	2	50.02	182.21	122768306		4.22598	0.358631	0.09447		4.73	0.358631	0.24
SCRI_RS_187110	2	50.02	182.21	123146149		2.32867	0.489804	0.27114		4.73	0.489804	0.24
3256960F0	2	50.02	182.21	123997487		3.93857	0.487201	0.08627		4.73	0.487201	0.24
3256272F0	2	50.02	182.21	123997552		4.18625	0.454855	0.09734		4.73	0.454855	0.24
BOPA2_12_31288	2	50.02	182.21	124111387		2.17939	0.453388	0.27114		4.73	0.453388	0.24
BOPA1_5184-1163	2	50.02	182.21	126207775		2.50502	0.43541	0.27114		4.73	0.43541	0.24
SCRI_RS_30973	2	50.02	182.21	126730460		2.49007	0.336838	0.27114		4.73	0.336838	0.24
3258721F0	2	50.02	182.21	127027250		1.62556	0.301914	0.1823		4.73	0.301914	0.24
SCRI_RS_186443	2	50.02	182.21	127028394		1.65239	0.301729	0.18902		4.73	0.301729	0.24
BOPA2_12_30251	2	50.02	182.21	128271018		2.8785	0.240629	0.36132		4.73	0.240629	0.24
SCRI_RS_13639	2	50.02	182.21	129461431		4.65548	0.216476	0.16069		4.73	0.216476	0.24
SCRI_RS_142400	2	50.02	182.21	132659927		4.63583	0.229836	0.0832		4.73	0.229836	0.24
BOPA1_8889-842	2	50.02	182.21	132767541		4.99357	0.267809	0.11588		4.73	0.267809	0.24
3257998F0	2	50.02	182.21	132828264		4.26108	0.357544	0.10166		4.73	0.357544	0.24
SCRI_RS_222933	2	50.02	182.21	133424106		4.28391	0.489958	0.14853		4.73	0.489958	0.24
SCRI_RS_206492	2	50.02	182.21	133834172		4.49363	0.632597	0.0832		4.73	0.632597	0.24
SCRI_RS_186664	2	50.02	182.21	136220794		4.75994	0.508055	0.11656		4.73	0.508055	0.24
BOPA2_12_31408	2	50.02	182.21	136228073		4.62339	0.384183	0.11656		4.73	0.384183	0.24
SCRI_RS_158123	2	50.02	182.21	136573863		4.78853	0.352232	0.11656		4.73	0.352232	0.24
BOPA1_3090-138	2	50.02	182.21	136904475		4.75682	0.379488	0.11588		4.73	0.379488	0.24
SCRI_RS_238404	2	50.02	182.21	141687964		5.45834	0.391376	0.49015		4.73	0.391376	0.24
3255270F0	2	50.62	182.81	144228335		4.4196	0.316628	0.48219		4.81	0.316628	0.23
3261714F0	2	50.62	182.81	144228512		4.57839	0.268028	0.47457		4.81	0.268028	0.23
SCRI_RS_162700	2	50.62	182.81	147954880		5.33097	0.245471	0.48199		4.81	0.245471	0.23
3258122F0	2	50.62	182.81	148380351		7.52517	0.350608	0.48097		4.81	0.350608	0.23
SCRI_RS_103572	2	50.62	182.81	157579398		2.85167	0.284927	0.15888		4.81	0.284927	0.23
3258313F0	2	50.62	182.81	160445214		3.45496	0.285783	0.05061		4.81	0.285783	0.23
SCRI_RS_106444	2	50.62	182.81	163407640		4.46012	0.276546	0.09503		4.81	0.276546	0.23
SCRI_RS_153174	2	51.21	183.4	164595733		7.58875	0.230385	0.48585		4.87	0.230385	0.23
SCRI_RS_131325	2	51.21	183.4	165118621		4.45757	0.204694	0.09447		4.87	0.204694	0.23
BOPA1_4630-1036	2	51.21	183.4	165635554		7.31548	0.262148	0.48489		4.87	0.262148	0.23
3258098F0	2	51.21	183.4	173222884		6.79282	0.275849	0.49536		4.87	0.275849	0.23
3255015F0	2	51.21	183.4	173355806				0.01307				0.23
SCRI_RS_136233	2	51.21	183.4	173657352		8.57537	0.35088	0.45127		4.87	0.35088	0.23
3258108F0	2	51.21	183.4	173741043				0.01333				0.23
SCRI_RS_144891	2	51.21	183.4	174057756		6.06726	0.394149	0.42458		4.87	0.394149	0.23
SCRI_RS_109192	2	51.21	183.4	175053590				0.03658				0.23
BOPA1_5254-1845	2	51.21	183.4	175163948				0.03658				0.23
BOPA2_12_31194	2	51.21	183.4	176852594		6.00443	0.537601	0.45518		4.87	0.537601	0.23
3258614F0	2	51.21	183.4	176895456		3.09785	0.474262	0.02564		4.87	0.474262	0.23
SCRI_RS_180032	2	51.21	183.4	178459182		6.01466	0.397405	0.44299		4.87	0.397405	0.23
SCRI_RS_167882	2	51.21	183.4	179092586		6.10356	0.288776	0.44299		4.87	0.288776	0.23
SCRI_RS_122871	2	51.21	183.4	180551232		5.14466	0.231851	0.41446		4.87	0.231851	0.23
3259152F0	2	51.21	183.4	181211250				0.02684				0.23
BOPA2_12_10330	2	51.21	183.4	181213149				0.03658				0.23
BOPA2_12_10485	2	51.21	183.4	181669727				0.03658				0.23
BOPA1_3212-2979	2	51.21	183.4	183381608				0.03636				0.23
BOPA2_12_10948	2	51.21	183.4	183518458		3.49625	0.153451	0.02454		4.87	0.153451	0.23
3260260F0	2	51.21	183.4	183521086				0.02963				0.23
3260359F0	2	51.21	183.4	183812610				0.01389				0.23
SCRI_RS_130072	2	51.81	184	184569209		3.34291	0.172541	0.04846		4.95	0.172541	0.23
BOPA1_ABC06091-1-1-187	2	51.21	183.4	185517884		2.53029	0.131055	0.48716		4.87	0.131055	0.23
SCRI_RS_151430	2	51.21	183.4	185910180		2.58022	0.127263	0.48348		4.87	0.127263	0.23
3255922F0	2	51.21	183.4	187896395		4.66574	0.150573	0.21293		4.87	0.150573	0.23
3256372F0	2	51.21	183.4	187898611		3.53129	0.137057	0.04998		4.87	0.137057	0.23
SCRI_RS_196323	2	51.21	183.4	192007007		6.65955	0.182855	0.39238		4.87	0.182855	0.23
BOPA1_5759-478	2	51.21	183.4	192278492		6.54869	0.188884	0.39658		4.87	0.188884	0.23
SCRI_RS_219675	2	51.21	183.4	192857966		7.63533	0.260941	0.39813		4.87	0.260941	0.23
SCRI_RS_231746	2	51.21	183.4	193498672				0.03658				0.23
SCRI_RS_132200	2	51.21	183.4	194638332		3.81729	0.263533	0.04846		4.87	0.263533	0.23
SCRI_RS_98229	2	51.21	183.4	195533899		3.73614	0.343477	0.04846		4.87	0.343477	0.23
SCRI_RS_151459	2	51.21	183.4	196025241		5.3795	0.263269	0.41446		4.87	0.263269	0.23
SCRI_RS_146010	2	51.21	183.4	197015928		6.55056	0.223119	0.39813		4.87	0.223119	0.23
3255529F0	2	51.21	183.4	197287031		4.6676	0.217457	0.12374		4.87	0.217457	0.23
SCRI_RS_192676	2	51.21	183.4	197424168		6.85868	0.192205	0.39813		4.87	0.192205	0.23
BOPA2_12_30634	2	51.21	183.4	197531649		2.83665	0.221921	0.0832		4.87	0.221921	0.23
BOPA1_411-495	2	51.21	183.4	197904717		4.5945	0.242579	0.45518		4.87	0.242579	0.23
3257441F0	2	51.21	183.4	198742403		2.91251	0.236301	0.07353		4.87	0.236301	0.23
3257331F0	2	51.21	183.4	200431484		4.10971	0.317751	0.48359		4.87	0.317751	0.23
3254989F0	2	51.21	183.4	201033569		4.16391	0.357893	0.48504		4.87	0.357893	0.23
BOPA2_12_30853	2	51.21	183.4	201118770		2.64731	0.358061	0.0832		4.87	0.358061	0.23
SCRI_RS_204254	2	51.21	183.4	201620644		1.47719	0.372105	0.15888		4.87	0.372105	0.23
BOPA1_1275-734	2	51.21	183.4	203051594		1.39558	0.343284	0.15799		4.87	0.343284	0.23
3254904F0	2	51.21	183.4	203257827		3.71844	0.34641	0.45033		4.87	0.34641	0.23
SCRI_RS_141874	2	51.21	183.4	203352835		3.89679	0.335	0.4472		4.87	0.335	0.23
3260017F0	2	51.21	183.4	205854494				0.04224				0.23
SCRI_RS_138888	2	51.21	183.4	205854639		2.82079	0.323676	0.0832		4.87	0.323676	0.23
BOPA1_ABC01644-1-3-379	2	51.21	183.4	205975358		3.27716	0.340137	0.48489		4.87	0.340137	0.23
SCRI_RS_171237	2	51.21	183.4	207968286		2.68169	0.383248	0.0832		4.87	0.383248	0.23
BOPA2_12_30772	2	51.21	183.4	207969022		4.25183	0.38271	0.49544		4.87	0.38271	0.23
3259165F0	2	51.21	183.4	209140276		3.11816	0.343095	0.48044		4.87	0.343095	0.23
BOPA1_7932-687	2	51.21	183.4	210132540		2.84928	0.379889	0.08271		4.87	0.379889	0.23
3257080F0	2	51.21	183.4	211509839		3.60084	0.370416	0.49584		4.87	0.370416	0.23
3262956F0	2	51.21	183.4	214218207		3.04581	0.461017	0.50063		4.87	0.461017	0.23
BOPA2_12_30828	2	51.21	183.4	219489842		3.58836	0.339831	0.04846		4.87	0.339831	0.23
BOPA1_1040-279	2	51.21	183.4	219490882		2.69118	0.276876	0.49125		4.87	0.276876	0.23
BOPA1_ABC04893-1-1-248	2	51.21	183.4	224821779		3.49518	0.308623	0.50035		4.87	0.308623	0.23
SCRI_RS_198865	2	51.21	183.4	225004235		2.84311	0.277274	0.49015		4.87	0.277274	0.23
3261725F0	2	51.21	183.4	225944699		4.61197	0.224357	0.06206		4.87	0.224357	0.23
SCRI_RS_13952	2	51.21	183.4	229111374		3.75233	0.19616	0.04846		4.87	0.19616	0.23
3261810F0	2	51.21	183.4	230037022				0.49914				0.23
3262717F0	2	51.21	183.4	231415136		3.46698	0.159571	0.40922		4.87	0.159571	0.23
3259657F0	2	51.21	183.4	231903881		3.7051	0.174457	0.03773		4.87	0.174457	0.23
BOPA1_10719-459	2	51.21	183.4	235963676		3.59568	0.200227	0.48716		4.87	0.200227	0.23
3260291F0	2	51.81	184	238165678		5.53823	0.281282	0.44731		4.95	0.281282	0.23
BOPA2_12_10474	2	51.81	184	238166255				0.03658				0.23
3262597F0	2	51.81	184	239094303		7.61372	0.224186	0.46114		4.95	0.224186	0.23
SCRI_RS_55840	2	51.81	184	239095803				0.0368				0.23
SCRI_RS_182959	2	51.81	184	239770257		7.36337	0.241535	0.46929		4.95	0.241535	0.23
SCRI_RS_137018	2	51.81	184	239777807		3.72277	0.241511	0.04846		4.95	0.241511	0.23
BOPA1_2998-508	2	51.81	184	240221444				0.03636				0.23
3256317F0	2	51.81	184	240746558		6.19722	0.25838	0.46804		4.95	0.25838	0.23
BOPA1_13926-531	2	51.81	184	246219416				0.03636				0.23
BOPA1_ABC14943-1-2-466	2	51.81	184	248552997				0.03636				0.23
SCRI_RS_236995	2	51.81	184	248556616				0.03658				0.23
3257274F0	2	51.81	184	249324994				0.02548				0.23
BOPA2_12_30042	2	51.81	184	252052606		6.02807	0.281376	0.13803		4.95	0.281376	0.23
SCRI_RS_160277	2	51.81	184	252287979		3.83817	0.352787	0.04846		4.95	0.352787	0.23
BOPA2_12_10099	2	51.81	184	253188666				0.03658				0.23
BOPA1_2802-685	2	51.81	184	254972326				0.03636				0.23
SCRI_RS_151921	2	51.81	184	260799784		3.5801	0.476938	0.04846		4.95	0.476938	0.23
SCRI_RS_193756	2	51.81	184	260927112		4.52975	0.330547	0.07177		4.95	0.330547	0.23
SCRI_RS_185513	2	51.81	184	265054528		3.65454	0.476571	0.04846		4.95	0.476571	0.23
SCRI_RS_220670	2	51.81	184	266196507		3.5405	0.651274	0.04846		4.95	0.651274	0.23
SCRI_RS_236164	2	51.81	184	266568429		3.69577	0.651274	0.04846		4.95	0.651274	0.23
SCRI_RS_235694	2	51.81	184	269490755				0.04846				0.23
3258309F0	2	51.81	184	281053622				0.0258				0.23
SCRI_RS_231372	2	51.81	184	283233510		2.11271	0.485727	0.48808		4.95	0.485727	0.23
BOPA2_12_30582	2	51.81	184	294631257		3.75688	0.597539	0.04846		4.95	0.597539	0.23
SCRI_RS_158256	2	51.81	184	304087511				0.03658				0.23
SCRI_RS_176173	2	51.81	184	306732474		3.64574	0.597541	0.04846		4.95	0.597541	0.23
SCRI_RS_232669	2	51.81	184	308495959		3.69909	0.597541	0.04846		4.95	0.597541	0.23
BOPA2_12_31175	2	51.81	184	318877921		2.67194	0.597544	0.23618		4.95	0.597544	0.23
SCRI_RS_208799	2	51.81	184	321955467				0.03658				0.23
SCRI_RS_231897	2	51.81	184	324300459		3.67384	0.790264	0.04846		4.95	0.790264	0.23
SCRI_RS_11204	2	51.81	184	350662688		3.59477	0.695691	0.04846		4.95	0.695691	0.23
BOPA2_12_30561	2	51.81	184	351833225		3.89837	0.514984	0.04846		4.95	0.514984	0.23
BOPA1_ABC07566-2-1-82	2	51.81	184	373690473		3.49669	0.38188	0.04817		4.95	0.38188	0.23
SCRI_RS_147644	2	51.81	184	374185544				0.03658				0.23
SCRI_RS_219740	2	51.81	184	380735648				0.04876				0.23
BOPA1_2528-2111	2	51.81	184	383104960		3.82853	0.404027	0.04817		4.95	0.404027	0.23
SCRI_RS_135633	2	51.21	183.4	385140434		3.73465	0.324557	0.06019		4.87	0.324557	0.23
3257244F0	2	51.81	184	402205276		7.53309	0.299615	0.46763		4.95	0.299615	0.23
SCRI_RS_117951	2	51.81	184	403078493		2.49598	0.33056	0.30366		4.95	0.33056	0.23
SCRI_RS_174318	2	51.81	184	403783821		5.74114	0.408293	0.45127		4.95	0.408293	0.23
SCRI_RS_230984	2	51.81	184	403885205				0.03658				0.23
SCRI_RS_157207	2	51.81	184	404619567		7.88084	0.544359	0.45127		4.95	0.544359	0.23
SCRI_RS_155067	2	51.81	184	404620379		8.34371	0.546599	0.45127		4.95	0.546599	0.23
SCRI_RS_194640	2	51.81	184	405813521		8.25157	0.443497	0.45127		4.95	0.443497	0.23
3261164F0	2	51.81	184	405865360		7.90023	0.391348	0.45698		4.95	0.391348	0.23
SCRI_RS_135468	2	51.81	184	407310923		8.16154	0.315042	0.45127		4.95	0.315042	0.23
SCRI_RS_197997	2	51.81	184	408024242				0.03658				0.23
3258037F0	2	51.81	184	423257764		5.31059	0.221173	0.30463		4.95	0.221173	0.23
3261395F0	2	51.81	184	429692147		7.81426	0.195188	0.27813		4.95	0.195188	0.23
3261748F0	2	51.81	184	432062594				0.23432				0.23
BOPA1_3813-1629	2	51.81	184	445720329		2.24693	0.184511	0.19984		4.95	0.184511	0.23
3262587F0	2	51.81	184	453687612				0.4225				0.23
BOPA2_12_10035	2	51.81	184	463231299				0.03658				0.23
3256398F0	2	51.81	184	466677616		2.98437	0.20434	0.10943		4.95	0.20434	0.23
BOPA1_1826-229	2	51.81	184	474752501		1.66364	0.260117	0.39082		4.95	0.260117	0.23
SCRI_RS_161169	2	51.81	184	483288971				0.03658				0.23
BOPA1_ABC17685-1-4-365	2	51.81	184	491105344		1.99308	0.354438	0.20723		4.95	0.354438	0.23
SCRI_RS_100054	2	51.81	184	493918398		8.71379	0.441097	0.42458		4.95	0.441097	0.23
3259823F0	2	51.81	184	494118366		8.64499	0.468162	0.41853		4.95	0.468162	0.23
BOPA1_3576-2715	2	51.81	184	494259137		8.50388	0.611552	0.42793		4.95	0.611552	0.23
SCRI_RS_237688	2	51.81	184	494302395		8.63493	0.744339	0.41382		4.95	0.744339	0.23
3257484F0	2	51.81	184	503662035		6.7963	0.816954	0.42489		4.95	0.816954	0.23
BOPA2_12_20335	2	51.81	184	503886264		6.90055	0.665539	0.43409		4.95	0.665539	0.23
BOPA1_ABC08774-1-1-752	2	51.81	184	508786655		7.11868	0.556281	0.43717		4.95	0.556281	0.23
3255396F0	2	51.81	184	510203235		6.80657	0.503065	0.41315		4.95	0.503065	0.23
BOPA2_12_20861	2	51.81	184	510431242		7.18767	0.395228	0.43409		4.95	0.395228	0.23
3260898F0	2	51.81	184	513396126		8.18861	0.31692	0.42567		4.95	0.31692	0.23
SCRI_RS_116920	2	51.81	184	513416247		8.55739	0.294509	0.43862		4.95	0.294509	0.23
SCRI_RS_134925	2	51.81	184	515421562		8.37736	0.320171	0.44006		4.95	0.320171	0.23
BOPA1_5046-619	2	51.81	184	515707501		7.50796	0.400568	0.37264		4.95	0.400568	0.23
SCRI_RS_138697	2	51.81	184	515709680				0.03658				0.23
3256402F0	2	51.81	184	515911130				0.35089				0.23
SCRI_RS_4969	2	51.81	184	516123614		6.48764	0.531759	0.34783		4.95	0.531759	0.23
BOPA1_4659-1261	2	51.81	184	516166043		6.8266	0.633335	0.34628		4.95	0.633335	0.23
SCRI_RS_1502	2	51.81	184	516578883		7.3442	0.74117	0.34783		4.95	0.74117	0.23
SCRI_RS_162917	2	51.81	184	517229203				0.03658				0.23
SCRI_RS_177375	2	51.81	184	517598362		6.54514	0.723811	0.34783		4.95	0.723811	0.23
3261257F0	2	51.81	184	518034131		6.61376	0.751194	0.32979		4.95	0.751194	0.23
SCRI_RS_222769	2	51.81	184	519108962		6.52793	0.723123	0.34783		4.95	0.723123	0.23
SCRI_RS_127347	2	51.81	184	519110403		7.28437	0.618102	0.35465		4.95	0.618102	0.23
BOPA1_2634-2228	2	51.81	184	520264727				0.03636				0.23
SCRI_RS_191136	2	51.81	184	520437184				0.03658				0.23
BOPA2_12_11504	2	51.81	184	520773279				0.03658				0.23
BOPA1_5160-268	2	51.81	184	520778614		3.6932	0.544459	0.04817		4.95	0.544459	0.23
SCRI_RS_233449	2	51.81	184	520779496				0.03658				0.23
3259065F0	2	51.81	184	520824636		6.35852	0.502492	0.33573		4.95	0.502492	0.23
SCRI_RS_83731	2	51.81	184	521295008				0.03658				0.23
SCRI_RS_132839	2	51.81	184	524447233				0.03658				0.23
3257044F0	2	51.81	184	524813226		7.4156	0.495201	0.33461		4.95	0.495201	0.23
SCRI_RS_136740	2	51.81	184	524817771				0.03658				0.23
3256573F0	2	51.81	184	525482667		6.03261	0.495201	0.38837		4.95	0.495201	0.23
BOPA2_12_30265	2	51.81	184	525482697		6.26095	0.495397	0.40373		4.95	0.495397	0.23
SCRI_RS_235063	2	51.81	184	525738652		6.38343	0.643111	0.40373		4.95	0.643111	0.23
SCRI_RS_186769	2	51.81	184	526174265				0.03658				0.23
SCRI_RS_208320	2	51.81	184	527049259		7.4414	0.644065	0.35465		4.95	0.644065	0.23
SCRI_RS_167594	2	51.81	184	527529224		6.91892	0.645561	0.34783		4.95	0.645561	0.23
BOPA1_1940-567	2	51.81	184	528069704		7.92046	0.619727	0.37264		4.95	0.619727	0.23
BOPA1_1917-848	2	51.81	184	532288409		7.56612	0.636492	0.3531		4.95	0.636492	0.23
SCRI_RS_145617	2	51.81	184	532327147				0.03658				0.23
3261892F0	2	51.81	184	532327508				0.35089				0.23
BOPA1_9191-263	2	51.81	184	534370918		7.486	0.712485	0.34628		4.95	0.712485	0.23
SCRI_RS_231725	2	51.81	184	534373052		6.76729	0.646125	0.34783		4.95	0.646125	0.23
SCRI_RS_133246	2	52.4	184.59	536857717				0.0368				0.24
3258344F0	2	52.4	184.59	537102567				0.02531				0.24
3258948F0	2	52.4	184.59	537380706		6.1306	0.604662	0.30925		4.9	0.604662	0.24
SCRI_RS_185710	2	53	185.19	537392066		6.13129	0.463186	0.32643		4.88	0.463186	0.24
3261225F0	2	52.4	184.59	538932846		6.92726	0.35536	0.32525		4.9	0.35536	0.24
SCRI_RS_125516	2	52.4	184.59	539267752		4.94227	0.287544	0.34085		4.9	0.287544	0.24
BOPA2_12_30275	2	52.4	184.59	540085389		4.40654	0.283226	0.33372		4.9	0.283226	0.24
SCRI_RS_140618	2	52.4	184.59	541017052				0.03658				0.24
SCRI_RS_171045	2	52.4	184.59	542042016		3.18935	0.303485	0.2795		4.9	0.303485	0.24
SCRI_RS_165669	2	52.4	184.59	542043547		3.83967	0.335514	0.04846		4.9	0.335514	0.24
SCRI_RS_184218	2	52.4	184.59	542044853		3.62739	0.268066	0.04846		4.9	0.268066	0.24
BOPA1_3214-945	2	52.4	184.59	542670561		4.78775	0.183931	0.37264		4.9	0.183931	0.24
BOPA1_4717-386	2	52.4	184.59	542984703		4.5408	0.131328	0.3322		4.9	0.131328	0.24
SCRI_RS_12492	2	52.4	184.59	543450810		6.10856	0.167305	0.34783		4.9	0.167305	0.24
SCRI_RS_188255	2	52.4	184.59	544456782		4.70809	0.2017	0.07177		4.9	0.2017	0.24
BOPA1_4280-295	2	52.4	184.59	544617950		7.47671	0.291502	0.37264		4.9	0.291502	0.24
3256432F0	2	52.4	184.59	544911429		7.32428	0.256577	0.50071		4.9	0.256577	0.24
3259936F0	2	52.4	184.59	545106056		4.6401	0.333726	0.06245		4.9	0.333726	0.24
BOPA2_12_31256	2	52.4	184.59	545218386		4.83123	0.35838	0.07177		4.9	0.35838	0.24
BOPA1_2517-487	2	52.4	184.59	545240862		4.86426	0.257492	0.10498		4.9	0.257492	0.24
BOPA1_7489-442	2	52.4	184.59	545243009		4.47995	0.264046	0.08271		4.9	0.264046	0.24
BOPA1_2910-1085	2	52.4	184.59	547569674		4.85428	0.361959	0.07135		4.9	0.361959	0.24
BOPA1_ConsensusGBS0008-1	2	52.4	184.59	549098217		3.66156	0.361955	0.39658		4.9	0.361955	0.24
3263082F0	2	52.4	184.59	550698164		6.36809	0.28071	0.28102		4.9	0.28071	0.24
SCRI_RS_141789	2	52.4	184.59	551217186				0.03658				0.24
3259176F0	2	52.4	184.59	555434699		6.37846	0.28071	0.31896		4.9	0.28071	0.24
BOPA2_12_30108	2	52.4	184.59	556024205				0.03658				0.24
3260694F0	2	52.4	184.59	559060942				0.02516				0.24
3261540F0	2	52.4	184.59	561128221				0.02531				0.24
3257263F0	2	52.4	184.59	561598906		4.368	0.269534	0.03921		4.9	0.269534	0.24
SCRI_RS_154657	2	52.4	184.59	561797327				0.03658				0.24
3256165F0	2	52.4	184.59	562109622				0.0129				0.24
SCRI_RS_172109	2	52.4	184.59	564789824				0.03658				0.24
3254900F0	2	52.4	184.59	567008033				0.01274				0.24
BOPA2_12_30724	2	52.4	184.59	567016898				0.03658				0.24
3255070F0	2	52.4	184.59	567204339				0.02548				0.24
SCRI_RS_213826	2	52.4	184.59	567249897		4.70622	0.269532	0.07177		4.9	0.269532	0.24
SCRI_RS_137710	2	52.4	184.59	567402877				0.03658				0.24
BOPA2_12_11278	2	52.4	184.59	567404128				0.03658				0.24
SCRI_RS_171203	2	52.4	184.59	567762163				0.03658				0.24
SCRI_RS_200879	2	52.4	184.59	568792912				0.03658				0.24
SCRI_RS_144776	2	52.4	184.59	569389985		4.32295	0.247612	0.0832		4.9	0.247612	0.24
3257928F0	2	52.4	184.59	569392726		4.75118	0.22748	0.06168		4.9	0.22748	0.24
SCRI_RS_216129	2	52.4	184.59	569506695				0.03658				0.24
SCRI_RS_165574	2	52.4	184.59	569894938		4.25276	0.232563	0.4196		4.9	0.232563	0.24
3258952F0	2	52.4	184.59	570296319				0.43518				0.24
BOPA1_ABC03181-1-1-164	2	52.4	184.59	570919367		4.87975	0.179142	0.03636		4.9	0.179142	0.24
3260202F0	2	52.4	184.59	571218707				0.04165				0.24
BOPA2_12_11121	2	52.4	184.59	573591918		2.02545	0.150283	0.25397		4.9	0.150283	0.24
3261981F0	2	52.4	184.59	577101188				0.42071				0.24
SCRI_RS_107754	2	52.4	184.59	579101727		10.4719	0.171911	0.43862		4.9	0.171911	0.24
BOPA1_6911-866	2	52.4	184.59	579380500		4.35303	0.193414	0.37264		4.9	0.193414	0.24
SCRI_RS_143213	2	52.4	184.59	579637987		7.21033	0.185658	0.45518		4.9	0.185658	0.24
SCRI_RS_4802	2	53	185.19	581246897		4.13812	0.181954	0.36941		4.88	0.181954	0.24
3256635F0	2	52.4	184.59	581251469				0.50315				0.24
BOPA1_6510-1430	2	52.4	184.59	581251583		4.1875	0.197951	0.49883		4.9	0.197951	0.24
3255759F0	2	52.4	184.59	582332476		4.06369	0.181003	0.35894		4.9	0.181003	0.24
3259466F0	2	53	185.19	583054696				0.50047				0.24
3259966F0	2	54.2	186.39	583879199		2.95381	0.111473	0.17802		4.31	0.111473	0.24
3259637F0	2	54.2	186.39	586102589		6.01706	0.133572	0.46035		4.31	0.133572	0.24
BOPA1_4136-869	2	54.2	186.39	587894816		1.94659	0.110855	0.22586		4.31	0.110855	0.24
BOPA2_12_10545	2	54.2	186.39	589927431		7.08381	0.1497	0.5028		4.31	0.1497	0.24
SCRI_RS_202786	2	54.2	186.39	590804114		2.00555	0.210469	0.34085		4.31	0.210469	0.24
BOPA1_6804-1197	2	54.2	186.39	590822288		1.99406	0.194526	0.33932		4.31	0.194526	0.24
3254845F0	2	54.2	186.39	591816885		2.65612	0.188986	0.47408		4.31	0.188986	0.24
3257355F0	2	54.2	186.39	592039493		2.74313	0.189766	0.47139		4.31	0.189766	0.24
3259897F0	2	54.2	186.39	592062431		3.0186	0.19461	0.47874		4.31	0.19461	0.24
3258170F0	2	54.2	186.39	596516574		3.58259	0.147513	0.19435		4.31	0.147513	0.24
SCRI_RS_153531	2	54.2	186.39	603731804		4.44037	0.15087	0.07177		4.31	0.15087	0.24
SCRI_RS_156063	2	54.2	186.39	605857204		1.59749	0.111368	0.3114		4.31	0.111368	0.24
BOPA1_4434-804	2	54.2	186.39	606128986				0.3175				0.24
3260657F0	2	54.2	186.39	606231770		1.60111	0.0858658	0.15467		4.31	0.0858658	0.24
SCRI_RS_145381	2	54.2	186.39	607177415		2.6729	0.10503	0.46929		4.31	0.10503	0.24
SCRI_RS_146785	2	54.2	186.39	607178799		2.76258	0.151826	0.46929		4.31	0.151826	0.24
SCRI_RS_173525	2	54.2	186.39	607338785		4.35498	0.1733	0.14853		4.31	0.1733	0.24
SCRI_RS_147810	2	54.2	186.39	608077888		4.12729	0.229338	0.11656		4.31	0.229338	0.24
BOPA1_2284-1738	2	54.2	186.39	608625528		3.86877	0.274883	0.49761		4.31	0.274883	0.24
SCRI_RS_167713	2	54.2	186.39	609145534		3.5546	0.306189	0.49689		4.31	0.306189	0.24
SCRI_RS_189408	2	54.2	186.39	609148302		4.09255	0.381054	0.11656		4.31	0.381054	0.24
3255448F0	2	54.2	186.39	609930592		2.88517	0.424621	0.48504		4.31	0.424621	0.24
SCRI_RS_180983	2	54.2	186.39	610191180		4.00143	0.405429	0.11656		4.31	0.405429	0.24
3263010F0	2	54.2	186.39	610379227		4.35891	0.419258	0.09253		4.31	0.419258	0.24
SCRI_RS_155808	2	54.2	186.39	610410513		4.10931	0.486048	0.11656		4.31	0.486048	0.24
BOPA1_7729-565	2	54.2	186.39	610741856		3.53687	0.486048	0.50307		4.31	0.486048	0.24
BOPA1_5339-487	2	54.2	186.39	610747985		3.43917	0.498503	0.50295		4.31	0.498503	0.24
SCRI_RS_155470	2	54.2	186.39	610754250		4.06109	0.440577	0.11656		4.31	0.440577	0.24
SCRI_RS_201814	2	54.2	186.39	611113455		4.02118	0.399119	0.16908		4.31	0.399119	0.24
SCRI_RS_179253	2	54.2	186.39	611176656		4.00801	0.436477	0.16908		4.31	0.436477	0.24
SCRI_RS_236716	2	54.8	186.99	611253069		4.15404	0.44105	0.50264		3.41	0.44105	0.33
SCRI_RS_144583	2	54.8	186.99	611277037		3.99248	0.320701	0.50242		3.41	0.320701	0.33
SCRI_RS_173757	2	54.8	186.99	611976339		2.84444	0.283916	0.49544		3.41	0.283916	0.33
3256992F0	2	54.8	186.99	612009601		4.04198	0.292291	0.49847		3.41	0.292291	0.33
SCRI_RS_209969	2	54.8	186.99	612011601		3.99997	0.333577	0.50311		3.41	0.333577	0.33
3258669F0	2	55.39	187.58	612250834		3.40139	0.276705	0.03999		3.29	0.276705	0.34
3255568F0	2	56.59	188.78	613632818				0.06324				0.41
3258996F0	2	56.59	188.78	613634617		2.08045	0.21333	0.43003		3.09	0.21333	0.41
SCRI_RS_163975	2	56.59	188.78	613636022		2.12134	0.197437	0.45894		3.09	0.197437	0.41
SCRI_RS_59851	2	56.59	188.78	613854175		2.24041	0.213273	0.4472		3.09	0.213273	0.41
SCRI_RS_198848	2	56.59	188.78	614032514		2.72767	0.265971	0.49206		3.09	0.265971	0.41
BOPA1_7660-476	2	57.18	189.37	615045346		1.65443	0.334612	0.39082		3	0.334612	0.36
BOPA1_4868-166	2	57.18	189.37	615300389		2.4621	0.332288	0.49157		3	0.332288	0.36
3260393F0	2	57.18	189.37	616730359				0.41763				0.36
BOPA2_12_31020	2	57.18	189.37	616919007		2.37466	0.346952	0.49286		3	0.346952	0.36
BOPA2_12_31021	2	57.18	189.37	617147076		2.72125	0.330056	0.43409		3	0.330056	0.36
3262207F0	2	57.18	189.37	617831489		3.49111	0.349854	0.41736		3	0.349854	0.36
BOPA2_12_10719	2	57.18	189.37	618672430				0.02454				0.36
SCRI_RS_110043	2	57.18	189.37	619884523		2.83881	0.331284	0.39238		3	0.331284	0.36
BOPA1_7187-382	2	57.18	189.37	619885342		2.87759	0.334549	0.38491		3	0.334549	0.36
BOPA2_12_10717	2	57.78	189.97	620230698		4.74112	0.306146	0.43409		2.97	0.306146	0.38
3258635F0	2	57.78	189.97	620239435		3.49625	0.258854	0.50155		2.97	0.258854	0.38
3255627F0	2	57.78	189.97	620404680		2.81088	0.229484	0.50253		2.97	0.229484	0.38
BOPA2_12_31383	2	57.78	189.97	620408270		3.91881	0.196112	0.5028		2.97	0.196112	0.38
BOPA1_4037-916	2	58.97	191.16	620952038		4.99188	0.185569	0.25267		4.34	0.185569	0.34
SCRI_RS_16024	2	60.77	192.96	621072901		3.25256	0.161747	0.42458		4.88	0.161747	0.32
SCRI_RS_6727	2	60.77	192.96	621087204				0.50188				0.32
3256832F0	2	60.77	192.96	621088163		3.93801	0.149358	0.22402		4.88	0.149358	0.32
SCRI_RS_150266	2	60.77	192.96	621090809		3.96132	0.14716	0.46599		4.88	0.14716	0.32
3259198F0	2	58.97	191.16	621113175		3.36375	0.14737	0.30312		4.34	0.14737	0.34
BOPA1_334-1164	2	58.97	191.16	621115493		3.11905	0.12519	0.14769		4.34	0.12519	0.34
SCRI_RS_16995	2	60.17	192.36	621211499		3.2118	0.101694	0.42112		4.81	0.101694	0.3
3257570F0	2	60.77	192.96	622535137		2.48696	0.106614	0.37089		4.88	0.106614	0.32
BOPA1_5499-1430	2	60.77	192.96	622777724		8.23677	0.106399	0.12664		4.88	0.106399	0.32
3260649F0	2	60.77	192.96	622778057		7.33583	0.0887269	0.17802		4.88	0.0887269	0.32
BOPA2_12_10650	2	60.77	192.96	622887963		7.68775	0.128189	0.10559		4.88	0.128189	0.32
SCRI_RS_207224	2	60.77	192.96	623318170		5.74925	0.144102	0.48348		4.88	0.144102	0.32
3259898F0	2	60.77	192.96	623321316				0.4869				0.32
3255955F0	2	60.77	192.96	624018282		4.52368	0.205253	0.47874		4.88	0.205253	0.32
BOPA1_ABC22343-1-1-120	2	60.77	192.96	624194988				0.4499				0.32
SCRI_RS_73	2	60.77	192.96	624266522		7.13879	0.195063	0.21777		4.88	0.195063	0.32
SCRI_RS_206677	2	60.77	192.96	624657660		7.26516	0.164734	0.20834		4.88	0.164734	0.32
SCRI_RS_156871	2	60.77	192.96	624659097		5.58919	0.158567	0.23618		4.88	0.158567	0.32
SCRI_RS_221992	2	60.77	192.96	625293839		7.00445	0.159871	0.20834		4.88	0.159871	0.32
SCRI_RS_9469	2	60.77	192.96	625385254		7.878	0.186709	0.35465		4.88	0.186709	0.32
BOPA1_2809-271	2	60.77	192.96	625766268		7.7459	0.184409	0.50261		4.88	0.184409	0.32
BOPA1_6852-506	2	60.77	192.96	626124514				0.02454				0.32
3260577F0	2	60.77	192.96	626125849				0.2703				0.32
BOPA2_12_30674	2	60.77	192.96	626233920		3.10081	0.218211	0.06019		4.88	0.218211	0.32
BOPA2_12_31394	2	60.77	192.96	627475036		3.70196	0.310462	0.33372		4.88	0.310462	0.32
BOPA1_5573-1170	2	60.77	192.96	627657978		5.59262	0.388487	0.26979		4.88	0.388487	0.32
3257872F0	2	60.77	192.96	627661014		5.60086	0.428508	0.26203		4.88	0.428508	0.32
3255707F0	2	60.77	192.96	628426589		3.49433	0.522011	0.32525		4.88	0.522011	0.32
3257617F0	2	60.77	192.96	628762993		4.13502	0.612214	0.25167		4.88	0.612214	0.32
3255674F0	2	60.77	192.96	629054542		2.65767	0.464263	0.36926		4.88	0.464263	0.32
3256921F0	2	60.77	192.96	629071290		3.64609	0.364172	0.3379		4.88	0.364172	0.32
3261915F0	2	60.77	192.96	629369134		2.30432	0.30364	0.39543		4.88	0.30364	0.32
SCRI_RS_150	2	60.77	192.96	629373390		1.67653	0.238066	0.40917		4.88	0.238066	0.32
BOPA1_4377-571	2	61.36	193.55	631621707		4.21549	0.205331	0.07135		5.08	0.205331	0.32
3256773F0	2	61.36	193.55	631901500		5.32453	0.149206	0.43188		5.08	0.149206	0.32
BOPA1_8065-1203	2	61.36	193.55	631976892		4.21011	0.136605	0.07135		5.08	0.136605	0.32
BOPA2_12_20985	2	61.36	193.55	632316071		4.85143	0.138644	0.06019		5.08	0.138644	0.32
3262333F0	2	61.36	193.55	632608438		4.43899	0.16457	0.41245		5.08	0.16457	0.32
3257258F0	2	62.57	194.76	632650128		6.36412	0.153551	0.50071		4.8	0.153551	0.33
3261182F0	2	61.36	193.55	632693029		5.88928	0.158801	0.42329		5.08	0.158801	0.32
3259550F0	2	62.57	194.76	632848479		7.01445	0.172957	0.50117		4.8	0.172957	0.33
SCRI_RS_159024	2	62.57	194.76	632848852		4.1979	0.179282	0.47542		4.8	0.179282	0.33
3258432F0	2	62.57	194.76	633663415				0.35584				0.33
BOPA2_12_11449	2	62.57	194.76	633663540		3.52668	0.168072	0.42458		4.8	0.168072	0.33
SCRI_RS_182079	2	63.77	195.96	634704636		4.47102	0.171627	0.26948		3.89	0.171627	0.4
3257408F0	2	63.77	195.96	635242856		4.3723	0.186065	0.31112		3.89	0.186065	0.4
BOPA2_12_30696	2	63.77	195.96	635294665		4.75104	0.189791	0.44299		3.89	0.189791	0.4
BOPA2_12_31398	2	63.77	195.96	636292542		3.90115	0.200914	0.50311		3.89	0.200914	0.4
BOPA1_ConsensusGBS0033-1	2	63.77	195.96	636292564		3.72688	0.187851	0.50307		3.89	0.187851	0.4
BOPA1_1946-698	2	63.77	195.96	636434050		2.45766	0.219852	0.46808		3.89	0.219852	0.4
3257903F0	2	63.77	195.96	636434067		4.43083	0.209184	0.41957		3.89	0.209184	0.4
SCRI_RS_220533	2	63.77	195.96	636748228		4.95635	0.230148	0.39238		3.89	0.230148	0.4
SCRI_RS_207237	2	63.77	195.96	636972560		3.24399	0.160289	0.18902		3.89	0.160289	0.4
SCRI_RS_172667	2	63.77	195.96	637003280		4.24585	0.123401	0.50035		3.89	0.123401	0.4
3258169F0	2	63.77	195.96	637010815		2.81795	0.127094	0.12298		3.89	0.127094	0.4
SCRI_RS_219568	2	63.77	195.96	637284934		4.5821	0.104937	0.38042		3.89	0.104937	0.4
3259442F0	2	63.77	195.96	637962511		4.36539	0.116516	0.30727		3.89	0.116516	0.4
BOPA1_4164-176	2	63.77	195.96	638242145		3.74332	0.167238	0.49528		3.89	0.167238	0.4
SCRI_RS_7517	2	64.96	197.15	638368284		4.24596	0.248304	0.25397		4.57	0.248304	0.36
3255364F0	2	64.96	197.15	638375370		2.64846	0.248974	0.47386		4.57	0.248974	0.36
3260421F0	2	65.56	197.75	638903079		3.41563	0.285383	0.48858		4.59	0.285383	0.32
3257045F0	2	65.56	197.75	638951785		2.71074	0.242896	0.50071		4.59	0.242896	0.32
3263114F0	2	65.56	197.75	639062050		3.28429	0.196961	0.48604		4.59	0.196961	0.32
BOPA2_12_31445	2	65.56	197.75	639288785		2.73118	0.171452	0.2795		4.59	0.171452	0.32
3256971F0	2	65.56	197.75	639289617		3.41119	0.121174	0.28268		4.59	0.121174	0.32
SCRI_RS_17898	2	66.15	198.34	640849710		6.58027	0.07589	0.21651		4.73	0.07589	0.29
BOPA2_12_31293	2	66.75	198.94	641328177		4.48941	0.0411132	0.48199		4.76	0.0411132	0.28
SCRI_RS_235874	2	66.75	198.94	642181251		10.6654	0.0473109	0.49689		4.76	0.0473109	0.28
3258823F0	2	66.75	198.94	642736196		5.48547	0.0696867	0.40842		4.76	0.0696867	0.28
3258999F0	2	66.75	198.94	642739752		6.31141	0.0713157	0.32664		4.76	0.0713157	0.28
SCRI_RS_133539	2	66.75	198.94	643255486				0.34938				0.28
SCRI_RS_2273	2	66.75	198.94	643956261		4.76387	0.0963722	0.07177		4.76	0.0963722	0.28
3261556F0	2	66.75	198.94	644152417				0.4225				0.28
3257819F0	2	66.75	198.94	644152482		5.30744	0.0940192	0.24785		4.76	0.0940192	0.28
SCRI_RS_156323	2	66.75	198.94	645123479		4.51169	0.1108	0.38042		4.76	0.1108	0.28
SCRI_RS_158285	2	66.75	198.94	645146605		8.58347	0.113985	0.50242		4.76	0.113985	0.28
BOPA2_12_10859	2	66.75	198.94	645202575		8.5794	0.125304	0.50242		4.76	0.125304	0.28
BOPA2_12_11274	2	66.75	198.94	645380189		3.45181	0.172309	0.0837		4.76	0.172309	0.28
3263044F0	2	66.75	198.94	645380418		3.61254	0.231909	0.08574		4.76	0.231909	0.28
SCRI_RS_239742	2	67.34	199.53	645574811		4.17324	0.287934	0.16908		4.88	0.287934	0.28
SCRI_RS_129857	2	67.34	199.53	645575794		4.6375	0.291551	0.18902		4.88	0.291551	0.28
BOPA1_7549-782	2	67.34	199.53	645577787		4.21507	0.327078	0.16814		4.88	0.327078	0.28
3256395F0	2	67.34	199.53	645957959		4.59628	0.346309	0.15559		4.88	0.346309	0.28
SCRI_RS_221795	2	67.34	199.53	646001277		3.23878	0.371365	0.19876		4.88	0.371365	0.28
SCRI_RS_2961	2	67.34	199.53	646873535		5.20554	0.348529	0.21777		4.88	0.348529	0.28
SCRI_RS_200291	2	67.34	199.53	646932494		5.42429	0.378254	0.22705		4.88	0.378254	0.28
SCRI_RS_166540	2	67.34	199.53	646934485		5.30796	0.43363	0.23618		4.88	0.43363	0.28
BOPA1_ABC09163-1-3-313	2	67.34	199.53	647135974		3.74171	0.397176	0.24388		4.88	0.397176	0.28
SCRI_RS_157347	2	67.34	199.53	647255195		4.9534	0.46287	0.22705		4.88	0.46287	0.28
SCRI_RS_154398	2	67.34	199.53	647274725		5.14993	0.435963	0.22705		4.88	0.435963	0.28
3259748F0	2	67.34	199.53	647280792		5.39498	0.403144	0.18528		4.88	0.403144	0.28
SCRI_RS_134812	2	67.34	199.53	647316195		4.24102	0.393078	0.48348		4.88	0.393078	0.28
BOPA1_6117-1507	2	67.94	200.13	647457060		3.87209	0.298075	0.24388		5.11	0.298075	0.26
3262833F0	2	67.94	200.13	647829189		4.03178	0.253707	0.20779		5.11	0.253707	0.26
SCRI_RS_235860	2	67.94	200.13	647832422		4.01221	0.229656	0.25397		5.11	0.229656	0.26
3262751F0	2	67.94	200.13	648021952		3.74787	0.284688	0.20898		5.11	0.284688	0.26
SCRI_RS_4930	2	67.94	200.13	648825958		2.6347	0.378434	0.29576		5.11	0.378434	0.26
BOPA1_ABC04861-2-1-334	2	67.94	200.13	649204315		6.53681	0.324726	0.12664		5.11	0.324726	0.26
3259588F0	2	68.53	200.72	649534226		2.65674	0.366045	0.22375		5.16	0.366045	0.28
3258989F0	2	68.53	200.72	649558023		6.44963	0.344091	0.12528		5.16	0.344091	0.28
SCRI_RS_133327	2	68.53	200.72	649646310		6.45408	0.295517	0.12737		5.16	0.295517	0.28
3257943F0	2	68.53	200.72	649817712		4.97204	0.254742	0.50331		5.16	0.254742	0.28
SCRI_RS_154203	2	68.53	200.72	649973373		6.3968	0.194164	0.13803		5.16	0.194164	0.28
3262200F0	2	68.53	200.72	650113649		2.72308	0.156866	0.12767		5.16	0.156866	0.28
SCRI_RS_171032	2	69.13	201.32	650676630		7.04911	0.13255	0.50314		4.9	0.13255	0.26
BOPA1_2322-462	2	70.32	202.51	651058680		5.92091	0.131361	0.44157		4.85	0.131361	0.27
3256445F0	2	70.32	202.51	651160437		2.5219	0.182918	0.12076		4.85	0.182918	0.27
BOPA1_2371-950	2	70.32	202.51	651372875		5.82842	0.255806	0.22586		4.85	0.255806	0.27
3260518F0	2	70.32	202.51	651766733		4.87902	0.288525	0.48107		4.85	0.288525	0.27
BOPA2_12_30897	2	70.32	202.51	652031389		5.99804	0.311893	0.24515		4.85	0.311893	0.27
BOPA2_12_30900	2	70.32	202.51	652031715				0.02454				0.27
3262741F0	2	70.32	202.51	652031905				0.49738				0.27
BOPA2_12_30901	2	70.32	202.51	652031930		5.94019	0.274306	0.50188		4.85	0.274306	0.27
BOPA2_12_30896	2	70.32	202.51	652032257		6.33152	0.291404	0.43862		4.85	0.291404	0.27
SCRI_RS_196853	2	70.32	202.51	652417945		6.09151	0.206893	0.24515		4.85	0.206893	0.27
SCRI_RS_137263	2	70.32	202.51	653415809		6.26928	0.210873	0.22705		4.85	0.210873	0.27
SCRI_RS_165473	2	70.92	203.11	653930677				0.3971				0.29
SCRI_RS_72983	2	70.92	203.11	653947762				0.11724				0.29
SCRI_RS_171038	2	71.51	203.7	654600383		4.08408	0.219717	0.15888		4.82	0.219717	0.31
BOPA2_12_31205	2	72.11	204.3	654961001		4.68016	0.215612	0.21777		4.82	0.215612	0.31
SCRI_RS_13565	2	72.11	204.3	655112292		1.81359	0.239221	0.19876		4.82	0.239221	0.31
BOPA1_ConsensusGBS0705-1	2	72.11	204.3	655112496		4.12068	0.211956	0.16814		4.82	0.211956	0.31
SCRI_RS_3376	2	72.11	204.3	655324674		4.12904	0.19201	0.16908		4.82	0.19201	0.31
3255825F0	2	72.11	204.3	655328488		1.94174	0.117307	0.26203		4.82	0.117307	0.31
SCRI_RS_192398	2	72.11	204.3	655480325		4.25894	0.109148	0.13803		4.82	0.109148	0.31
SCRI_RS_221886	2	72.11	204.3	655481449				0.4982				0.31
SCRI_RS_180028	2	73.3	205.49	655510265		1.53095	0.0965012	0.30366		3.95	0.0965012	0.33
SCRI_RS_10670	2	73.3	205.49	655815408		5.63354	0.0872461	0.50035		3.95	0.0872461	0.33
SCRI_RS_126439	2	73.3	205.49	655821090		3.29705	0.127148	0.02454		3.95	0.127148	0.33
SCRI_RS_165463	2	73.3	205.49	655822957		2.87883	0.202259	0.0832		3.95	0.202259	0.33
SCRI_RS_128449	2	73.3	205.49	655877592		3.41872	0.293271	0.49206		3.95	0.293271	0.33
SCRI_RS_198603	2	73.3	205.49	656021139		6.24202	0.420046	0.49544		3.95	0.420046	0.33
SCRI_RS_185505	2	73.3	205.49	656412123		6.94223	0.304538	0.50189		3.95	0.304538	0.33
SCRI_RS_159462	2	73.3	205.49	656412370		6.85618	0.412411	0.50119		3.95	0.412411	0.33
BOPA1_3469-1152	2	73.3	205.49	656414443		6.09991	0.407322	0.50216		3.95	0.407322	0.33
SCRI_RS_160833	2	73.3	205.49	657023127		6.6914	0.478927	0.50119		3.95	0.478927	0.33
SCRI_RS_194134	2	73.3	205.49	657190894		2.51261	0.443915	0.22705		3.95	0.443915	0.33
SCRI_RS_235221	2	73.3	205.49	657567911		7.12729	0.441642	0.5028		3.95	0.441642	0.33
3257790F0	2	73.3	205.49	658220741		3.11406	0.413868	0.09734		3.95	0.413868	0.33
SCRI_RS_211281	2	73.3	205.49	658232478		7.40942	0.316797	0.50303		3.95	0.316797	0.33
SCRI_RS_208760	2	74.5	206.69	658835283		5.47907	0.315103	0.49383		4.01	0.315103	0.35
SCRI_RS_179213	2	74.5	206.69	658837146		6.84909	0.451215	0.50217		4.01	0.451215	0.35
SCRI_RS_188339	2	74.5	206.69	658839241		5.29111	0.353826	0.49457		4.01	0.353826	0.35
3258621F0	2	74.5	206.69	658889646		2.55494	0.377074	0.02631		4.01	0.377074	0.35
3256068F0	2	74.5	206.69	658889950		6.73167	0.331683	0.49584		4.01	0.331683	0.35
BOPA2_12_31424	2	74.5	206.69	658889961		6.8375	0.284347	0.4982		4.01	0.284347	0.35
BOPA2_12_10936	2	74.5	206.69	659264827		2.97756	0.271668	0.36784		4.01	0.271668	0.35
3255737F0	2	74.5	206.69	660493126		2.29564	0.24704	0.33258		4.01	0.24704	0.35
SCRI_RS_183984	2	74.5	206.69	660982465		2.33788	0.32568	0.33372		4.01	0.32568	0.35
3259632F0	2	74.5	206.69	661239979				0.36655				0.35
3256179F0	2	74.5	206.69	661532744		6.99982	0.323427	0.41853		4.01	0.323427	0.35
SCRI_RS_157236	2	74.5	206.69	661573265		2.44575	0.39492	0.34783		4.01	0.39492	0.35
3255638F0	2	74.5	206.69	661920650		2.824	0.39165	0.49949		4.01	0.39165	0.35
3257843F0	2	74.5	206.69	662056012		3.08051	0.352352	0.35057		4.01	0.352352	0.35
SCRI_RS_176114	2	74.5	206.69	662056167		7.59694	0.323566	0.44299		4.01	0.323566	0.35
SCRI_RS_182039	2	74.5	206.69	662300297		3.52008	0.289523	0.36132		4.01	0.289523	0.35
3260097F0	2	74.5	206.69	663232777		3.60801	0.296647	0.4958		4.01	0.296647	0.35
BOPA1_8632-1809	2	74.5	206.69	663237180		5.95392	0.307993	0.46254		4.01	0.307993	0.35
SCRI_RS_119261	2	74.5	206.69	663531430		2.51681	0.306227	0.42458		4.01	0.306227	0.35
BOPA2_12_10969	2	74.5	206.69	663583391		1.73601	0.2875	0.27114		4.01	0.2875	0.35
SCRI_RS_155456	2	74.5	206.69	663677970		2.45824	0.26302	0.42458		4.01	0.26302	0.35
SCRI_RS_237481	2	74.5	206.69	663678848		2.58255	0.261278	0.42458		4.01	0.261278	0.35
SCRI_RS_162798	2	74.5	206.69	663679251		1.72311	0.233897	0.27114		4.01	0.233897	0.35
SCRI_RS_138463	2	74.5	206.69	663877650		1.50369	0.204345	0.24515		4.01	0.204345	0.35
SCRI_RS_219074	2	74.5	206.69	664063387				0.47542				0.35
BOPA1_6752-1013	2	74.5	206.69	664081567		3.76202	0.184838	0.04817		4.01	0.184838	0.35
3263094F0	2	74.5	206.69	664188582				0.50327				0.35
BOPA1_6024-1095	2	74.5	206.69	664191792		1.48314	0.151766	0.48928		4.01	0.151766	0.35
3256572F0	2	74.5	206.69	664449717		2.80327	0.131004	0.20318		4.01	0.131004	0.35
BOPA1_ABC02258-1-6-382	2	74.5	206.69	664803129		2.63792	0.127066	0.19768		4.01	0.127066	0.35
3255133F0	2	74.5	206.69	664852222		2.70822	0.159757	0.21651		4.01	0.159757	0.35
3255138F0	2	74.5	206.69	664892347		1.61967	0.112131	0.11933		4.01	0.112131	0.35
3262719F0	2	74.5	206.69	666018698		3.35809	0.100746	0.06206		4.01	0.100746	0.35
3255044F0	2	74.5	206.69	667904938		2.39198	0.0773013	0.08522		4.01	0.0773013	0.35
BOPA2_12_10689	2	75.1	207.29	669122571		3.88497	0.0709815	0.06019		3.88	0.0709815	0.34
3258437F0	2	76.9	209.09	669951783		4.73817	0.0786662	0.1023		3.04	0.0786662	0.23
SCRI_RS_116694	2	76.9	209.09	670791177				0.06019				0.23
BOPA1_2020-539	2	76.9	209.09	672009854		1.64998	0.0692649	0.29433		3.04	0.0692649	0.23
SCRI_RS_2911	2	76.9	209.09	672011017				0.50219				0.23
SCRI_RS_237763	2	76.9	209.09	672027712		2.56841	0.0568262	0.14853		3.04	0.0568262	0.23
3260500F0	2	76.9	209.09	672030243		3.24211	0.0541835	0.06206		3.04	0.0541835	0.23
SCRI_RS_203799	2	76.9	209.09	672929716		1.79964	0.081502	0.48094		3.04	0.081502	0.23
SCRI_RS_165795	2	76.9	209.09	672934469		3.41688	0.0929918	0.43556		3.04	0.0929918	0.23
3262017F0	2	78.09	210.28	673647914				0.19518				0.23
3259178F0	2	79.29	211.48	673689312		2.82163	0.108238	0.08574		2.65	0.108238	0.33
SCRI_RS_155722	2	79.29	211.48	673691980				0.35229				0.33
BOPA1_11591-265	2	79.29	211.48	673847644				0.11588				0.33
SCRI_RS_144778	2	79.29	211.48	673852728				0.11656				0.33
3255404F0	2	81.08	213.27	674233342		2.03654	0.141246	0.33894		3.43	0.141246	0.36
BOPA1_5837-427	2	80.48	212.67	674314624		2.80033	0.150365	0.36765		3.43	0.150365	0.36
SCRI_RS_135112	2	81.08	213.27	676198683		2.44286	0.213973	0.46929		3.43	0.213973	0.36
3259641F0	2	81.08	213.27	676347666		2.692	0.309906	0.46083		3.43	0.309906	0.36
BOPA2_12_10649	2	81.08	213.27	676764813		2.07509	0.418204	0.2795		3.43	0.418204	0.36
3255127F0	2	81.08	213.27	676775734		4.77147	0.427764	0.14209		3.43	0.427764	0.36
SCRI_RS_115690	2	81.08	213.27	676775853		2.68222	0.465417	0.47542		3.43	0.465417	0.36
SCRI_RS_160618	2	81.08	213.27	676848298		2.4945	0.427356	0.46254		3.43	0.427356	0.36
3259862F0	2	81.08	213.27	676941624				0.43435				0.36
3259339F0	2	81.08	213.27	677022219		2.64426	0.398318	0.45558		3.43	0.398318	0.36
3254697F0	2	81.08	213.27	677022284		2.16901	0.414484	0.30254		3.43	0.414484	0.36
BOPA2_12_30216	2	81.08	213.27	677132866		2.16323	0.396137	0.35465		3.43	0.396137	0.36
BOPA1_1635-691	2	81.08	213.27	677197582		2.71327	0.342768	0.46474		3.43	0.342768	0.36
SCRI_RS_195164	2	81.67	213.86	677482147		2.22654	0.324083	0.39813		3.51	0.324083	0.38
BOPA1_6951-875	2	81.67	213.86	677845367		2.02034	0.332923	0.42793		3.51	0.332923	0.38
BOPA2_12_11285	2	81.67	213.86	678098994		3.57627	0.291318	0.01235		3.51	0.291318	0.38
BOPA1_ABC12856-1-1-77	2	81.67	213.86	678192674		2.49648	0.240265	0.50155		3.51	0.240265	0.38
3258017F0	2	81.67	213.86	678270139		2.5096	0.19711	0.50248		3.51	0.19711	0.38
3255094F0	2	81.67	213.86	678621713		2.56368	0.152622	0.42352		3.51	0.152622	0.38
SCRI_RS_172220	2	81.67	213.86	678955015		4.31864	0.119849	0.49689		3.51	0.119849	0.38
SCRI_RS_148298	2	81.67	213.86	679546875		6.12588	0.153999	0.32643		3.51	0.153999	0.38
3262035F0	2	81.67	213.86	679641005		6.62015	0.124432	0.23322		3.51	0.124432	0.38
3261697F0	2	81.67	213.86	680984342		5.28755	0.129407	0.18422		3.51	0.129407	0.38
3259804F0	2	81.67	213.86	681044443		5.26518	0.154647	0.50116		3.51	0.154647	0.38
BOPA1_11660-365	2	81.67	213.86	681044505		5.55807	0.138329	0.49307		3.51	0.138329	0.38
SCRI_RS_196862	2	81.67	213.86	681291822		4.12857	0.115658	0.3096		3.51	0.115658	0.38
SCRI_RS_160958	2	82.27	214.46	681765907		3.24016	0.137668	0.47592		3.51	0.137668	0.38
SCRI_RS_170162	2	82.27	214.46	681786717		5.66072	0.145291	0.40917		3.51	0.145291	0.38
3257251F0	2	83.46	215.65	682241612		1.93929	0.119841	0.33415		3.98	0.119841	0.36
BOPA1_ABC10472-1-2-247	2	83.46	215.65	682243930		2.27636	0.129363	0.29433		3.98	0.129363	0.36
3257411F0	2	83.46	215.65	682299645		4.56484	0.147186	0.4444		3.98	0.147186	0.36
3255165F0	2	83.46	215.65	682309228		6.8104	0.140812	0.50336		3.98	0.140812	0.36
3256356F0	2	84.65	216.84	682420887		2.69782	0.15394	0.47526		4.04	0.15394	0.36
SCRI_RS_194603	2	84.65	216.84	682575465		4.99985	0.135316	0.43409		4.04	0.135316	0.36
SCRI_RS_196270	2	84.65	216.84	682610109		2.06242	0.128056	0.48348		4.04	0.128056	0.36
SCRI_RS_157097	2	84.65	216.84	682659227		5.65963	0.147106	0.42458		4.04	0.147106	0.36
SCRI_RS_173374	2	84.65	216.84	682660001		2.1632	0.178152	0.33372		4.04	0.178152	0.36
SCRI_RS_159484	2	84.65	216.84	682669334		2.29096	0.187915	0.28771		4.04	0.187915	0.36
3256571F0	2	84.65	216.84	682930203		6.1421	0.187358	0.08734		4.04	0.187358	0.36
SCRI_RS_150494	2	84.65	216.84	683621862		2.10879	0.170882	0.26263		4.04	0.170882	0.36
3263102F0	2	84.65	216.84	683737256		6.067	0.20186	0.08522		4.04	0.20186	0.36
SCRI_RS_135248	2	84.65	216.84	683772724		2.63682	0.182532	0.45518		4.04	0.182532	0.36
3260437F0	2	84.65	216.84	684080665		5.23101	0.194816	0.37582		4.04	0.194816	0.36
3255014F0	2	84.65	216.84	684081598		3.4113	0.169778	0.03749		4.04	0.169778	0.36
SCRI_RS_196842	2	84.65	216.84	684122591		5.40812	0.15276	0.39238		4.04	0.15276	0.36
BOPA1_5347-585	2	84.65	216.84	684263738		3.35453	0.183994	0.49544		4.04	0.183994	0.36
SCRI_RS_221763	2	84.65	216.84	684500257		2.32342	0.213207	0.39238		4.04	0.213207	0.36
3259480F0	2	84.65	216.84	684546199				0.50105				0.36
SCRI_RS_209622	2	84.65	216.84	684694603		5.21232	0.239129	0.25397		4.04	0.239129	0.36
BOPA2_12_30200	2	84.65	216.84	685385559		3.63766	0.234072	0.03658		4.04	0.234072	0.36
SCRI_RS_4931	2	84.65	216.84	685486157		2.10765	0.300171	0.46929		4.04	0.300171	0.36
3260876F0	2	84.65	216.84	685486622		4.34228	0.249001	0.50336		4.04	0.249001	0.36
3259455F0	2	84.65	216.84	685490068		4.85585	0.264116	0.50195		4.04	0.264116	0.36
3258436F0	2	84.65	216.84	685490133		4.54954	0.242213	0.18013		4.04	0.242213	0.36
BOPA1_2944-1813	2	84.65	216.84	685490342		5.61001	0.266401	0.50155		4.04	0.266401	0.36
BOPA2_12_10735	2	84.65	216.84	685783914		3.38794	0.22645	0.19876		4.04	0.22645	0.36
SCRI_RS_239916	2	84.65	216.84	685788749		5.18742	0.177838	0.28771		4.04	0.177838	0.36
SCRI_RS_209354	2	84.65	216.84	685910149		1.70108	0.186888	0.43409		4.04	0.186888	0.36
3255670F0	2	84.65	216.84	685911731		4.7558	0.222338	0.27671		4.04	0.222338	0.36
3260248F0	2	86.45	218.64	686353723		3.80917	0.234402	0.47671		4.24	0.234402	0.39
SCRI_RS_152485	2	86.45	218.64	686489468		5.33911	0.276881	0.49206		4.24	0.276881	0.39
SCRI_RS_187700	2	86.45	218.64	686810296		6.91187	0.371532	0.47542		4.24	0.371532	0.39
BOPA1_7236-1384	2	86.45	218.64	687072889		3.94563	0.446385	0.48928		4.24	0.446385	0.39
SCRI_RS_135355	2	87.64	219.83	687098068		5.0126	0.532894	0.49206		4.41	0.532894	0.43
SCRI_RS_157053	2	87.64	219.83	687144663		4.83978	0.525836	0.47826		4.41	0.525836	0.43
3256792F0	2	87.64	219.83	687145349		3.76934	0.553307	0.48832		4.41	0.553307	0.43
3262015F0	2	87.64	219.83	687145767				0.49516				0.43
BOPA2_12_31333	2	87.64	219.83	687148812		6.42261	0.428683	0.48094		4.41	0.428683	0.43
BOPA1_ABC14531-1-2-91	2	87.05	219.24	687239105		4.83854	0.333562	0.49474		4.41	0.333562	0.43
SCRI_RS_162618	2	87.64	219.83	687254301		4.25481	0.275888	0.46929		4.41	0.275888	0.43
SCRI_RS_153793	2	87.64	219.83	687255377		6.36547	0.237529	0.4472		4.41	0.237529	0.43
3257871F0	2	87.64	219.83	687347263		2.67066	0.216129	0.32979		4.41	0.216129	0.43
3255783F0	2	87.64	219.83	687347644		3.86181	0.248638	0.38085		4.41	0.248638	0.43
3258506F0	2	87.64	219.83	687566858		1.97421	0.243461	0.20431		4.41	0.243461	0.43
3258082F0	2	87.64	219.83	687577673		3.59384	0.235992	0.26343		4.41	0.235992	0.43
3258441F0	2	87.64	219.83	687583218				0.45566				0.43
BOPA2_12_30480	2	87.64	219.83	687682406		2.03541	0.250655	0.27509		4.41	0.250655	0.43
BOPA1_3206-670	2	87.64	219.83	687725837		3.26437	0.211539	0.40763		4.41	0.211539	0.43
3257089F0	2	88.24	220.43	687996863		5.9846	0.192544	0.50302		4.41	0.192544	0.43
3256362F0	2	88.24	220.43	687997459		4.37677	0.237121	0.46083		4.41	0.237121	0.43
3259580F0	2	88.24	220.43	688002350		3.54604	0.230712	0.40601		4.41	0.230712	0.43
3257840F0	2	88.24	220.43	688003032		7.34994	0.235209	0.49641		4.41	0.235209	0.43
3258359F0	2	88.24	220.43	688255320		6.0119	0.235507	0.50155		4.41	0.235507	0.43
3257039F0	2	88.24	220.43	688553929		5.48881	0.199291	0.49356		4.41	0.199291	0.43
3263001F0	2	88.83	221.02	691714360		2.084	0.194248	0.34124		4.22	0.194248	0.4
3255579F0	2	88.83	221.02	691714556		2.57053	0.228396	0.38837		4.22	0.228396	0.4
BOPA2_12_30555	2	90.63	222.82	691870727		3.02079	0.216416	0.2795		3.52	0.216416	0.27
3258144F0	2	90.63	222.82	691871953		3.88554	0.188935	0.17459		3.52	0.188935	0.27
BOPA1_ABC13569-1-1-107	2	90.63	222.82	692056729		2.95783	0.184599	0.27812		3.52	0.184599	0.27
BOPA1_ConsensusGBS0348-2	2	90.63	222.82	692437888		2.79169	0.156937	0.27114		3.52	0.156937	0.27
3261335F0	2	90.63	222.82	692550890		6.84849	0.144468	0.46889		3.52	0.144468	0.27
3256963F0	2	91.23	223.42	693152934		4.34609	0.105455	0.39441		3.82	0.105455	0.25
BOPA2_12_31270	2	91.23	223.42	693181859		2.83706	0.065752	0.04876		3.82	0.065752	0.25
3255753F0	2	91.23	223.42	693328106		3.85445	0.0475979	0.25854		3.82	0.0475979	0.25
3260101F0	2	91.23	223.42	693385445				0.08939				0.25
3255367F0	2	93.7	225.89	694118201				0.14778				0.3
3255437F0	2	93.7	225.89	694119687		4.36263	0.0627353	0.15467		5.7	0.0627353	0.3
3257157F0	2	93.7	225.89	694120223		4.61065	0.0986091	0.15841		5.7	0.0986091	0.3
3254921F0	2	93.7	225.89	694516891				0.09073				0.3
3260429F0	2	93.7	225.89	694601436				0.40566				0.3
SCRI_RS_128484	2	93.7	225.89	694690344		8.53666	0.100869	0.22705		5.7	0.100869	0.3
SCRI_RS_160767	2	94.29	226.48	695090527		5.19866	0.120371	0.2809		5.74	0.120371	0.29
SCRI_RS_227965	2	94.29	226.48	695298343		4.48802	0.170144	0.43556		5.74	0.170144	0.29
SCRI_RS_620	2	94.29	226.48	695391275		4.97969	0.196087	0.43409		5.74	0.196087	0.29
3258706F0	2	94.29	226.48	695778803		3.44397	0.262796	0.4558		5.74	0.262796	0.29
SCRI_RS_230508	2	94.29	226.48	695882868		4.16461	0.325238	0.50035		5.74	0.325238	0.29
SCRI_RS_147203	2	94.29	226.48	696107832		3.50876	0.314262	0.46929		5.74	0.314262	0.29
SCRI_RS_154703	2	94.29	226.48	696276512		3.51447	0.280305	0.4472		5.74	0.280305	0.29
3259153F0	2	94.29	226.48	696277107				0.21898				0.29
3256365F0	2	94.29	226.48	696298858		3.81174	0.281919	0.50318		5.74	0.281919	0.29
SCRI_RS_48964	2	94.29	226.48	696681063		4.25743	0.213781	0.47826		5.74	0.213781	0.29
3256451F0	2	94.29	226.48	696716472				0.4689				0.29
SCRI_RS_190073	2	94.29	226.48	696880515		4.55436	0.149651	0.4705		5.74	0.149651	0.29
BOPA1_1584-263	2	94.29	226.48	697193192				0.45894				0.29
BOPA1_2277-634	2	94.29	226.48	697331819		5.66696	0.125229	0.30366		5.74	0.125229	0.29
BOPA2_12_30965	2	94.29	226.48	697367376		3.08229	0.146827	0.11656		5.74	0.146827	0.29
3258883F0	2	94.29	226.48	697375786				0.2865				0.29
BOPA1_11979-928	2	94.29	226.48	697522719		5.58588	0.217059	0.29576		5.74	0.217059	0.29
SCRI_RS_206700	2	94.29	226.48	697857164		9.57229	0.318324	0.18113		5.74	0.318324	0.29
SCRI_RS_179560	2	94.29	226.48	698146766		9.85336	0.453218	0.19876		5.74	0.453218	0.29
SCRI_RS_173807	2	94.29	226.48	698148358		9.90962	0.449141	0.19984		5.74	0.449141	0.29
SCRI_RS_116575	2	94.29	226.48	698234349				0.19876				0.29
SCRI_RS_123654	2	94.29	226.48	698315014		10.0873	0.52342	0.19876		5.74	0.52342	0.29
BOPA1_6996-838	2	94.29	226.48	698444257		9.83263	0.699204	0.19768		5.74	0.699204	0.29
SCRI_RS_126890	2	94.29	226.48	698446484		9.80438	0.58235	0.19876		5.74	0.58235	0.29
SCRI_RS_153420	2	94.29	226.48	698730903		8.3486	0.629091	0.20834		5.74	0.629091	0.29
3261347F0	2	94.29	226.48	698731327		6.82224	0.481677	0.13854		5.74	0.481677	0.29
SCRI_RS_204145	2	94.29	226.48	698785557				0.20834				0.29
BOPA1_111-499	2	94.29	226.48	698901125		9.90052	0.478915	0.19768		5.74	0.478915	0.29
SCRI_RS_178149	2	94.29	226.48	699045150		8.20022	0.386085	0.20834		5.74	0.386085	0.29
3256036F0	2	94.29	226.48	699045311		9.8134	0.353546	0.18422		5.74	0.353546	0.29
BOPA1_5537-283	2	94.29	226.48	699187544		6.77068	0.284509	0.2795		5.74	0.284509	0.29
3255620F0	2	94.29	226.48	699224893		9.48355	0.283576	0.16348		5.74	0.283576	0.29
SCRI_RS_4952	2	94.29	226.48	699314863		6.77752	0.280691	0.26263		5.74	0.280691	0.29
3258272F0	2	94.29	226.48	699323704				0.01299				0.29
SCRI_RS_114164	2	94.29	226.48	699443092		7.82883	0.341216	0.17913		5.74	0.341216	0.29
3256957F0	2	94.29	226.48	699725669		7.38188	0.270373	0.50248		5.74	0.270373	0.29
SCRI_RS_205499	2	94.29	226.48	699725769		7.77702	0.369159	0.17913		5.74	0.369159	0.29
BOPA1_2688-1022	2	94.29	226.48	699755689		7.67009	0.372108	0.17814		5.74	0.372108	0.29
SCRI_RS_184090	2	94.29	226.48	700372478		7.99018	0.364712	0.16908		5.74	0.364712	0.29
3261943F0	2	94.29	226.48	700496387		4.63975	0.251014	0.25854		5.74	0.251014	0.29
3261719F0	2	94.29	226.48	700496452				0.26468				0.29
3261608F0	2	94.29	226.48	700497719		9.56532	0.280755	0.16443		5.74	0.280755	0.29
3262120F0	2	94.29	226.48	700568186		9.72243	0.190362	0.18528		5.74	0.190362	0.29
SCRI_RS_238760	2	94.29	226.48	700873021		3.03732	0.151485	0.31899		5.74	0.151485	0.29
3261244F0	2	94.29	226.48	701486414				0.48748				0.29
[truncated: 6,723 more rows]

## Sheet: Table S8
Supplementary Table 8. Significant associations between SNP distribution and geographic variables longitude, latitude, altitude, detected with Bayenv2 and LFMM.
SNPidentifier	Trait	Chromosome	cM	bp	BF (Bayenv2)	log10(P) (LFMM)
BOPA1_5194-1118	lon	1	28.49	18807236	10.734	4.83127
3257013F0	lon	1	45.44	330111007	12.617	3.95176
3255550F0	lat	1	114.08	533885730	199.21	9.18419
3261758F0	lat	2	31.37	46833484	14.866	3.14168
SCRI_RS_144592	lon	2	49.43	114309360	23.431	7.07449
3262943F0	lon	2	49.43	114710854	27.32	6.33708
BOPA1_946-2500	lon	2	49.43	115322116	24.124	7.7009
3255549F0	lon	2	49.43	116318284	38.641	3.50982
BOPA1_2601-171	lon	2	49.43	118999723	14.413	4.59254
SCRI_RS_204491	lon	3	57.32	530329040	15.766	4.02832
SCRI_RS_161744	lon	3	57.32	530420116	24.572	4.04577
SCRI_RS_168538	lon	3	57.32	531627005	30.248	4.0572
SCRI_RS_67	lon	3	57.32	531632542	15.191	4.0712
SCRI_RS_69605	lon	3	57.32	532173902	28.823	3.99891
BOPA2_12_31529	lon	3	58.51	541044995	26.231	3.63482
3260897F0	lon	3	95.93	623103692	57.641	5.31789
SCRI_RS_167825	lon	3	95.93	623131760	38.767	5.02763
3259096F0	lon	3	95.93	623329179	26.399	4.51003
3256787F0	lon	3	95.93	623329370	87.394	4.54782
SCRI_RS_163092	lat	3	95.93	623376720	9.488	2.29653
SCRI_RS_163092	lon	3	95.93	623376720	52.01	5.67032
SCRI_RS_142964	lat	3	96.53	624132569	33.329	3.29345
BOPA1_4025-300	lon	3	97.75	624282526	72.208	6.61579
SCRI_RS_236528	lat	3	98.35	625121759	16.51	3.51088
SCRI_RS_236528	lon	3	98.35	625121759	13.959	3.59054
3259100F0	lat	3	102.01	631022879	12.45	2.83825
SCRI_RS_200964	lon	4	83.39	590411556	13.58	4.50699
BOPA1_4361-1867	lon	4	101.52	608851223	21.845	5.2305
SCRI_RS_107010	lon	4	101.52	609237504	56.113	5.73031
SCRI_RS_172072	lon	4	101.52	609246960	8.345	4.55073
BOPA2_12_30979	lat	5	0	2540220	9.35	2.87138
BOPA1_166-154	lat	5	0	2540590	12.983	3.10967
3254874F0	lon	5	58.93	527381917	10.929	4.58286
BOPA1_5004-375	lon	5	72.8	547429740	85.495	4.29191
3258527F0	alt	5	87.29	560733393	15.584	4.20417
SCRI_RS_224251	alt	5	92.07	567248293	3.696	5.08889
3256788F0	lat	5	101.67	577279273	8.542	2.81057
BOPA1_3800-814	lon	5	103.46	581323506	22.094	4.92
BOPA1_ABC03113-1-1-251	lon	5	121.61	606531658	40.343	3.68233
3256968F0	lat	6	30.81	24080290	13.226	3.89821
3256155F0	lat	6	32.68	24975118	24.189	4.92897
SCRI_RS_206827	lon	6	114.24	575038224	27.664	4.91595
BOPA1_5225-703	lon	6	114.24	575064992	17.035	4.89617
BOPA1_10535-217	lon	6	114.24	575071494	23.025	4.83639
3262086F0	lat	7	43.38	48012604	26.64	6.46639
SCRI_RS_150016	lat	7	50.78	57649487	9.739	3.81046
3257645F0	lat	7	72.52	169768578	24.182	3.22858
3259142F0	lat	7	127.15	646827556	18.332	3.78805
SCRI_RS_182331	lat	7	127.15	647073173	12.159	3.63445
BOPA2_12_30895	lat	unk		176739344	24.491	4.29755
BOPA2_12_30894	lat	unk		176739458	47.775	4.18161
SCRI_RS_187102	lon	unk		530135231	24.572	4.08625
SCRI_RS_167463	lon	unk		530137909	15.766	4.07496
SCRI_RS_224392	lat	unk		533870832	64.527	6.41451
